# Supplementary material for: Integrative Systems Biology Analysis Elucidates Mastitis Disease Underlying Functional Modules in Dairy Cattle
Source: Front Genet. 2021 Oct 8;12:712306. doi: 10.3389/fgene.2021.712306 (PMC8531812; doi:10.3389/fgene.2021.712306)
Supplement: Supplementary file 1 [file Data_Sheet_1.CSV]

GENE
ELMO2
CD44
ABCB7
LRRC41
CXCL3
SOD2
ZFYVE1
SORL1
PTCD3
RPS6KA5
LHFPL2
TRIQK
MAOA
CORO2A
TPM3
ORM1
CDK1
SRSF11
SAMSN1
TAF12
SF3B6
SLC13A4
CDC42EP3
DDHD2
COX7A2
NUDT12
ABHD12
HABP4
CD53
PCCB
ARID5A
CYSTM1
MILR1
ZNF667
MANF
NDRG2
TANC2
TFE3
ZMYM5
ISCU
XPO4
MKLN1
DAGLB
SNTA1
HNRNPK
TCFL5
CDS2
VCP
PKP2
TSEN54
LRRFIP1
HMGXB4
CDK18
ANXA2
GSR
EIF2AK2
CHMP2A
USP15
NDUFB7
TSKU
SLC6A1
CAPNS1
TMEM175
FAHD2A
TMEM50B
HM13
KLF5
ACSL1
P2RY10
UNC50
IRF2
GNG7
TMEM41A
CELSR2
CSTB
AKAP8
ATG12
IGFBP3
SEC61A2
TMLHE
ARHGEF19
TSPAN17
MT2A
SMAP2
NCLN
SAV1
ISCA2
ACTR2
MMS19
FHL3
L3MBTL2
BMPR1A
FUBP3
MOB3C
MAML2
ANKRD10
CHMP5
LMF1
TRAF3
GDI1
GSAP
PRKCD
ANTXR2
MYO10
PEX1
AHCY
KHK
DLG3
ZFP36L2
ARPC5
MAPK14
FABP3
ZC3H12A
MPO
LGALS3BP
ADAMTS4
CAPG
ST3GAL6
UBA3
NFKBID
RNF187
ADAMTSL2
SFN
ATG13
LOC100126544
CREBZF
KEAP1
RAB7B
S100A8
AMIGO1
ACTN2
HMGB2
ABCG2
PTPN1
ARHGAP18
DDIT4
CCNL1
POMP
MAPK6
SDCBP
S1PR1
SERPINB1
GTF2IRD2
FAR1
IQSEC1
PATZ1
RBM22
CDKN2AIP
ZNF34
BPHL
MRS2
LOC508455
UBA5
PRELID1
CDC123
KLK10
FLOT1
FABP4
GPX3
RRAGD
SGCE
RNF19A
ZNF326
PPP2R5E
SERPINC1
PLEKHM2
PRICKLE1
PPP1R18
FAM120B
ACOX2
TMED4
TRAF3IP1
GPAT3
IL7
ACTN4
U2SURP
NUP155
PAK1
FNBP1L
CCDC88B
UPK1A
RAB3IP
NSMCE2
OAZ2
SPTSSA
WDR59
RBPJ
SIPA1
ALCAM
LRRK2
PBX1
SLC39A12
EFNA2
SPCS3
TPT1
PHYKPL
PDSS1
IKBKG
ANKRD22
GPATCH11
MIP
FDX1
CCDC90B
ATP6V1A
ZNF362
STK3
CNOT7
CTU2
XPOT
MDH2
CRAT
UBE2L3
RPS4Y1
RNPC3
PTPN9
AGA
STAT1
SSBP2
PEX11B
CREM
GCDH
PTPRC
FAM21A
IQGAP3
COL9A1
ERAP2
TBCEL
TRPC5
PDCL
RASL12
CFL1
SELPLG
MARK2
NCKAP1L
MAPK8
FOXS1
HSPE1
RPS6KL1
GTF2B
GLDC
SUSD4
TIMELESS
STX10
ENO1
P4HA1
UBE2Z
SDE2
LCP1
CUTC
CD47
IDH1
SEMA4A
IL1B
DEDD2
SREBF1
PAGR1
PSME2
IL18R1
BCL10
MCMBP
PGS1
PBX2
SYNGR1
KAT2B
RUBCNL
MOB3B
RLF
RNF135
PLAU
TBC1D14
ROGDI
PLEK
FBP2
PRDX6
PSMA3
TGM2
STX2
TMEM159
SEC16B
SLC25A16
DTX3L
MRPS17
ARHGEF2
HYI
NECAP2
SPAM1
PSMG2
PPIG
RGS19
FBXO33
MPC1
PIM1
COG2
SLC2A8
BNIP3
FES
LOC407171
ANKRD46
PPP1R3B
LPCAT2
FGFR2
LMO2
MS4A8
CD2AP
CYTH2
PNRC1
PRDX5
VDAC1
HPGD
CSNK1A1
PRRC1
CHMP4B
FAM131A
FGFRL1
UHRF1BP1L
MARCKS
PPARA
RORA
DDRGK1
JMJD6
SLC7A5
MXI1
SPTLC2
UBA6
FADD
TBPL1
HSPA5
TBC1D10C
EEF1E1
EPHX1
PPIL2
CHIC2
CRYZ
GATB
PRPF18
SORD
SDHAF4
RAB5C
EIF4E3
NMI
PKM
LAPTM5
CCND2
QSOX1
ART3
ITPKC
SSX2IP
PFN1
ITGB3
ZNF330
CCDC92
ZNF398
GEM
KCNJ15
BAX
AMD1
BOLA2B
KAT6B
S100A13
TOP1
