# Supplementary material for: Integrative Systems Biology Analysis Elucidates Mastitis Disease Underlying Functional Modules in Dairy Cattle
Source: Front Genet. 2021 Oct 8;12:712306. doi: 10.3389/fgene.2021.712306 (PMC8531812; doi:10.3389/fgene.2021.712306)
Supplement: Supplementary file 2 [file Data_Sheet_2.CSV]

SUID	AverageShortestPathLength	BetweennessCentrality	ClosenessCentrality	ClusteringCoefficient	Degree	degree.layout	Eccentricity	EdgeCount	Indegree	IsSingleNode	MCODE_Cluster	MCODE_Node_Status	MCODE_Score	name	NeighborhoodConnectivity	NumberOfDirectedEdges	NumberOfUndirectedEdges	NumChildren	NumDescendents	Outdegree	PartnerOfMultiEdgedNodePairs	Radiality	selected	SelfLoops	shared name	Stress	TopologicalCoefficient
80	2.80107527	0.08896613	0.35700576	0.17142857	21	22	5	22	19	FALSE	Cluster 3|Cluster 4	Seed	3.571428571	PTPRC	8.61904762	21	0			3	0	0.79988053	FALSE	0	PTPRC	12998	0.12072435
176	2.88172043	0.07774658	0.34701493	0.19166667	16	18	5	18	17	FALSE	Cluster 3|Cluster 4	Clustered	3.571428571	STAT1	8.875	16	0			1	0	0.79091995	FALSE	0	STAT1	10696	0.13269231
156	2.80107527	0.04399949	0.35700576	0.26666667	15	18	5	18	17	FALSE	Cluster 7|Cluster 6|Cluster 9	Seed	1.963636364	SOD2	10.53333333	15	0			1	0	0.79988053	FALSE	0	SOD2	7176	0.152657
120	2.8655914	0.0546945	0.34896811	0.30769231	13	14	5	14	14	FALSE	Cluster 1	Clustered	5.444444444	VCP	10.38461538	13	0			0	0	0.79271207	FALSE	0	VCP	5964	0.15617716
149	2.69892473	0.08669532	0.37051793	0.22222222	18	20	5	20	11	FALSE	Cluster 7|Cluster 6|Cluster 3	Clustered	2.435897436	MAPK8	10.88888889	18	0			9	0	0.81123059	FALSE	0	MAPK8	13734	0.12745098
105	2.94086022	0.02228407	0.34003656	0.3974359	13	14	6	14	10	FALSE	Cluster 1	Clustered	5.444444444	PRDX6	11.76923077	13	0			4	0	0.78434886	FALSE	0	PRDX6	3560	0.17832168
117	3.2688172	0.04575344	0.30592105	0.21818182	11	13	6	13	9	FALSE	Cluster 3|Cluster 5	Clustered	3.571428571	RAB5C	6.72727273	11	0			4	0	0.7479092	FALSE	0	RAB5C	4878	0.15584416
107	3.10215054	0.06310599	0.32235702	0.24444444	10	11	6	11	9	FALSE	Cluster 3|Cluster 5	Clustered	3.571428571	SLC2A8	8.3	10	0			2	0	0.76642772	FALSE	0	SLC2A8	6640	0.15686275
91	3.02688172	0.04572665	0.330373	0.28571429	8	9	6	9	9	FALSE	Cluster 3|Cluster 2	Clustered	2.666666667	SREBF1	9.25	8	0			0	0	0.77479092	FALSE	0	SREBF1	4468	0.1825
136	3.0483871	0.01524598	0.32804233	0.23809524	7	10	5	10	9	FALSE	Cluster 7|Cluster 6|Cluster 9	Clustered	1.8	PKM	11.14285714	7	0			1	0	0.77240143	FALSE	0	PKM	2542	0.21848739
142	2.67741935	0.07499792	0.37349398	0.21568627	18	20	5	20	8	FALSE	Cluster 3|Cluster 4	Clustered	3.571428571	MAPK14	11.27777778	18	0			12	0	0.81362007	FALSE	0	MAPK14	14428	0.13617886
116	2.70967742	0.07083015	0.36904762	0.31617647	17	17	6	17	8	FALSE	Cluster 1	Clustered	5.444444444	MPO	12	17	0			9	0	0.81003584	FALSE	0	MPO	9950	0.14048443
186	3.03763441	0.06757975	0.32920354	0.17582418	14	14	6	14	8	FALSE	Cluster 3	Clustered	2.666666667	PSMA3	6.42857143	14	0			6	0	0.77359618	FALSE	0	PSMA3	6594	0.12225275
109	2.82795699	0.02926602	0.35361217	0.40909091	12	13	5	13	8	FALSE	Cluster 1	Clustered	5.444444444	PRKCD	12.75	12	0			5	0	0.79689367	FALSE	0	PRKCD	4916	0.18236715
159	3.30107527	0.02068686	0.3029316	0.19047619	7	8	6	8	8	FALSE	Cluster 7|Cluster 9	Clustered	1.8	VDAC1	7.71428571	7	0			0	0	0.74432497	FALSE	0	VDAC1	2480	0.20816327
215	3.70967742	0.0214206	0.26956522	0.52380952	7	8	6	8	8	FALSE	Cluster 1	Clustered	4.5	UBE2Z	6	7	0			0	0	0.69892473	FALSE	0	UBE2Z	2272	0.34453782
220	3.42473118	0.00563505	0.29199372	0.2	5	8	6	8	8	FALSE		Unclustered	0.761904762	SORD	7.8	5	0			0	0	0.73058542	FALSE	0	SORD	694	0.25517241
108	2.87634409	0.05168257	0.34766355	0.21978022	14	14	6	14	7	FALSE	Cluster 3	Seed	2.666666667	LCP1	10.64285714	14	0			7	0	0.79151732	FALSE	0	LCP1	8158	0.15424431
190	3.22043011	0.0349353	0.31051753	0.28888889	10	10	6	10	7	FALSE	Cluster 3	Clustered	2.666666667	PSME2	7.9	10	0			3	0	0.75328554	FALSE	0	PSME2	4302	0.17173913
119	3.09139785	0.01373706	0.32347826	0.75	8	9	6	9	7	FALSE	Cluster 1	Clustered	5.444444444	SDCBP	12.875	8	0			2	0	0.76762246	FALSE	0	SDCBP	1464	0.25
77	3.2311828	0.03108058	0.30948419	0.28571429	7	10	6	10	7	FALSE		Unclustered	1.25	ISCU	9.14285714	7	0			3	0	0.7520908	FALSE	0	ISCU	3460	0.22299652
134	3.3655914	0.01691997	0.2971246	0.28571429	7	8	6	8	7	FALSE	Cluster 3|Cluster 7	Seed	2.666666667	PLAU	7.57142857	7	0			1	0	0.73715651	FALSE	0	PLAU	2238	0.22321429
161	3.2311828	0.01848489	0.30948419	0.38095238	7	8	6	8	7	FALSE	Cluster 4|Cluster 3	Clustered	2.666666667	TRAF3	10.14285714	7	0			1	0	0.7520908	FALSE	0	TRAF3	2742	0.25
96	3.20967742	0.02067935	0.31155779	0.4	6	7	6	7	7	FALSE		Unclustered	1.8	TPM1	11.33333333	6	0			0	0	0.75448029	FALSE	0	TPM1	2222	0.24814815
146	3.48924731	0.00613146	0.28659476	0.66666667	6	9	6	9	7	FALSE	Cluster 1	Clustered	4.5	UBA5	8.66666667	6	0			2	0	0.72341697	FALSE	0	UBA5	682	0.35416667
182	3.29032258	0.00165039	0.30392157	0.6	6	8	6	8	7	FALSE	Cluster 3	Clustered	2.666666667	PLEK	12.16666667	6	0			1	0	0.74551971	FALSE	0	PLEK	386	0.28294574
94	3.03763441	0.01485578	0.32920354	0.53333333	10	12	6	12	6	FALSE	Cluster 1	Seed	5.444444444	ORM1	11.5	10	0			6	0	0.77359618	FALSE	0	ORM1	2144	0.20909091
148	3.46236559	0.00725311	0.28881988	0.57142857	7	9	6	9	6	FALSE	Cluster 1	Clustered	4.5	UBA6	7.42857143	7	0			3	0	0.72640382	FALSE	0	UBA6	974	0.28571429
203	4.03225806	0.01642744	0.248	0.33333333	6	6	8	8	6	FALSE	Cluster 3|Cluster 6	Seed	2.666666667	SRSF11	4.83333333	6	0			2	0	0.66308244	FALSE	0	SRSF11	1618	0.32142857
235	4.08602151	0.00685626	0.24473684	0.5	5	5	7	6	6	FALSE	Cluster 3|Cluster 6	Clustered	2.666666667	U2SURP	6	5	0			0	0	0.65710872	FALSE	0	U2SURP	698	0.3625
112	3.0483871	0.01116421	0.32804233	0.16666667	4	6	6	6	6	FALSE		Unclustered	1	PAK1	17.25	4	0			0	0	0.77240143	FALSE	0	PAK1	2320	0.34895833
157	3.29032258	0.01643654	0.30392157	0	4	6	6	6	6	FALSE		Unclustered	0.214285714	SFN	9.25	4	0			0	0	0.74551971	FALSE	0	SFN	1698	0.25
83	3.25268817	0.02171202	0.30743802	0.33333333	7	8	6	8	5	FALSE	Cluster 2	Clustered	2.666666667	FABP4	10	7	0			3	0	0.74970131	FALSE	0	FABP4	2516	0.24041812
87	3.51612903	0.02443219	0.28440367	0.28571429	7	8	6	8	5	FALSE	Cluster 2	Clustered	2.666666667	PPARA	5.57142857	7	0			3	0	0.72043011	FALSE	0	PPARA	2426	0.24489796
151	3.52150538	0.012509	0.28396947	0.66666667	6	8	6	8	5	FALSE	Cluster 1	Clustered	4.5	UBA3	8.5	6	0			3	0	0.71983274	FALSE	0	UBA3	928	0.30864198
93	3.66666667	0.00213199	0.27272727	0.5	4	8	6	8	5	FALSE		Unclustered	1.8	QSOX1	7.25	4	0			3	0	0.7037037	FALSE	0	QSOX1	308	0.32954545
150	4.29569892	0.01246401	0.23279099	0.16666667	4	5	7	5	5	FALSE	Cluster 8	Unclustered	0.8	ZFYVE1	3.75	4	0			0	0	0.63381123	FALSE	0	ZFYVE1	1048	0.325
79	3.90860215	0.01802814	0.25584594	0	3	5	7	5	5	FALSE		Unclustered	0.238095238	TOP1	6.66666667	3	0			0	0	0.67682198	FALSE	0	TOP1	1590	0.33333333
135	2.72580645	0.08899004	0.36686391	0.1047619	15	17	5	17	4	FALSE	Cluster 8	Unclustered	1.571428571	HSPA5	8.8	15	0			13	0	0.80824373	FALSE	0	HSPA5	10634	0.11689498
100	3.0483871	0.01986016	0.32804233	0.25454545	11	11	6	11	4	FALSE	Cluster 8|Cluster 7|Cluster 11	Clustered	1.5	CFL1	8.72727273	11	0			7	0	0.77240143	FALSE	0	CFL1	2790	0.15993266
123	2.86021505	0.0442946	0.34962406	0.32727273	11	14	5	14	4	FALSE	Cluster 3|Cluster 4	Clustered	3.571428571	IL1B	12.81818182	11	0			10	0	0.79330944	FALSE	0	IL1B	5802	0.18724559
99	3	0.02985417	0.33333333	0.2	10	12	6	12	4	FALSE	Cluster 8|Cluster 7|Cluster 11	Clustered	1.392857143	ENO1	10.8	10	0			8	0	0.77777778	FALSE	0	ENO1	4540	0.18135593
219	3.20967742	0.01654855	0.31155779	0.27777778	9	10	5	10	4	FALSE	Cluster 9|Cluster 1	Clustered	0.333333333	MDH2	7.11111111	9	0			6	0	0.75448029	FALSE	0	MDH2	2268	0.2
236	3.55376344	0.0250485	0.28139183	0.32142857	8	10	7	10	4	FALSE	Cluster 3|Cluster 6	Clustered	2.666666667	RBM22	5.375	8	0			6	0	0.71624851	FALSE	0	RBM22	2808	0.21875
92	3.20967742	0.02757525	0.31155779	0.0952381	7	8	6	8	4	FALSE		Unclustered	0.761904762	ITGB3	8.42857143	7	0			4	0	0.75448029	FALSE	0	ITGB3	4128	0.2014652
187	3.02150538	0.02961366	0.33096085	0.2	6	6	6	6	4	FALSE		Unclustered	0.761904762	PTPN1	11.83333333	6	0			2	0	0.77538829	FALSE	0	PTPN1	4320	0.23333333
234	3.80107527	0.01752121	0.26308345	0.33333333	6	7	7	7	4	FALSE	Cluster 3|Cluster 6	Clustered	2.666666667	SF3B14	5.83333333	6	0			3	0	0.68876941	FALSE	0	SF3B14	1984	0.28333333
76	3.96774194	0.01335558	0.25203252	0.2	5	7	6	7	4	FALSE	Cluster 7|Cluster 5|Cluster 9	Clustered	1.8	ISCA2	4	5	0			3	0	0.6702509	FALSE	0	ISCA2	1314	0.25714286
121	3.23655914	0.00434823	0.3089701	0.4	5	6	6	6	4	FALSE		Unclustered	1.8	NCKAP1L	13.2	5	0			2	0	0.75149343	FALSE	0	NCKAP1L	1004	0.30697674
231	3.22580645	0.01587016	0.31	0.3	5	6	6	6	4	FALSE		Unclustered	0.933333333	SEC61A2	9.4	5	0			2	0	0.75268817	FALSE	0	SEC61A2	1566	0.24210526
118	3.47311828	0.01425021	0.2879257	0.16666667	4	4	6	4	4	FALSE		Unclustered	1	MYO10	11.25	4	0			0	0	0.72520908	FALSE	0	MYO10	1858	0.32575758
237	3.4516129	0.00205986	0.28971963	0.5	4	4	6	4	4	FALSE		Unclustered	0.933333333	SPCS3	9	4	0			0	0	0.72759857	FALSE	0	SPCS3	244	0.32142857
238	3.47849462	8.70E-04	0.28748068	0.66666667	4	4	7	4	4	FALSE		Unclustered	1.8	PSMG2	10	4	0			0	0	0.72461171	FALSE	0	PSMG2	192	0.41666667
239	3.66666667	0.00224139	0.27272727	0.33333333	4	4	6	4	4	FALSE		Unclustered	1	SERPINC1	6.5	4	0			0	0	0.7037037	FALSE	0	SERPINC1	334	0.3125
111	3.33870968	0.02075561	0.29951691	0	3	4	7	4	4	FALSE		Unclustered	0.266666667	IQGAP3	13.66666667	3	0			0	0	0.74014337	FALSE	0	IQGAP3	2518	0.34234234
141	3.54301075	0.01537396	0.28224583	0	3	4	6	4	4	FALSE		Unclustered	0.266666667	ZC3H12A	7	3	0			0	0	0.71744325	FALSE	0	ZC3H12A	1600	0.33333333
73	4.17204301	0	0.23969072	1	2	5	7	5	4	FALSE	Cluster 7|Cluster 5|Cluster 9	Clustered	1.8	MMS19	6	2	0			1	0	0.64755078	FALSE	0	MMS19	0	0.66666667
216	5.20967742	0	0.19195046	1	2	4	8	4	4	FALSE	Cluster 5|Cluster 9|Cluster 8	Seed	1.8	TBPL1	4.5	2	0			0	0	0.53225806	FALSE	0	TBPL1	0	0.64285714
82	2.97849462	0.02880418	0.33574007	0.24358974	13	15	5	15	3	FALSE	Cluster 3|Cluster 4	Clustered	3.571428571	CD44	9.38461538	13	0			12	0	0.78016726	FALSE	0	CD44	4914	0.15641026
205	3.16666667	0.03350978	0.31578947	0.33333333	10	12	5	12	3	FALSE	Cluster 1	Clustered	4.5	KEAP1	9.3	10	0			9	0	0.75925926	FALSE	0	KEAP1	4218	0.21136364
195	3.27419355	0.0296019	0.30541872	0.07142857	8	8	6	8	3	FALSE		Unclustered	0.8	LRRK2	6	8	0			5	0	0.74731183	FALSE	0	LRRK2	3356	0.16176471
170	3.16666667	0.06250408	0.31578947	0.14285714	7	7	6	7	3	FALSE		Unclustered	1.8	LMO2	8.57142857	7	0			4	0	0.75925926	FALSE	0	LMO2	6538	0.2
81	3.67741935	0.0328282	0.27192982	0.26666667	6	7	7	7	3	FALSE		Unclustered	1.8	PPIG	6.16666667	6	0			4	0	0.70250896	FALSE	0	PPIG	3486	0.25362319
115	3.39784946	0.00357317	0.2943038	0.66666667	6	6	6	6	3	FALSE	Cluster 3|Cluster 5	Clustered	3.571428571	NECAP2	10.33333333	6	0			3	0	0.73357228	FALSE	0	NECAP2	338	0.28240741
153	3.29032258	0.01115984	0.30392157	0.46666667	6	8	6	8	3	FALSE	Cluster 4|Cluster 3	Clustered	2.666666667	FADD	9.66666667	6	0			5	0	0.74551971	FALSE	0	FADD	1658	0.26388889
206	3.34946237	0.00363142	0.29855538	0.4	6	9	6	9	3	FALSE	Cluster 6|Cluster 10	Seed	2.666666667	GSR	10.5	6	0			6	0	0.73894863	FALSE	0	GSR	672	0.31313131
110	3.16129032	0.01442844	0.31632653	0.4	5	5	7	5	3	FALSE		Unclustered	1.8	POMP	11.2	5	0			2	0	0.75985663	FALSE	0	POMP	1538	0.23913043
192	3.62903226	0.02138913	0.27555556	0.6	5	5	7	5	3	FALSE	Cluster 3	Clustered	2.666666667	PPP2R5E	8.6	5	0			2	0	0.7078853	FALSE	0	PPP2R5E	1912	0.35
178	4.06989247	0	0.24570674	1	4	4	7	4	3	FALSE	Cluster 3|Cluster 7	Clustered	2.666666667	LOC407171	6.5	4	0			1	0	0.65890084	FALSE	0	LOC407171	0	0.5
194	3.67741935	0.00840263	0.27192982	0.16666667	4	5	6	5	3	FALSE		Unclustered	1	PRICKLE1	7.5	4	0			2	0	0.70250896	FALSE	0	PRICKLE1	778	0.36842105
221	4.02150538	0.02479767	0.2486631	0	4	4	6	5	3	FALSE		Unclustered	0.238095238	PCCB	4	4	0			2	0	0.66427718	FALSE	0	PCCB	3248	0.25
255	3.68817204	0.01534239	0.27113703	0	4	4	7	4	3	FALSE		Unclustered	0.266666667	SNTA1	4.25	4	0			1	0	0.70131422	FALSE	0	SNTA1	1492	0.25
260	4.19892473	0.00102268	0.23815621	0.5	4	4	8	4	3	FALSE		Unclustered	0.933333333	RNPC3	5.75	4	0			1	0	0.64456392	FALSE	0	RNPC3	132	0.47916667
126	3.6827957	0.001956	0.27153285	0	3	3	6	3	3	FALSE		Unclustered	0.3	TGM2	7	3	0			0	0	0.70191159	FALSE	0	TGM2	240	0.35294118
164	4.01075269	0.00172052	0.24932976	0.33333333	3	3	7	3	3	FALSE		Unclustered	1	P4HA1	4.66666667	3	0			0	0	0.66547192	FALSE	0	P4HA1	118	0.39393939
169	3.93548387	0.00192668	0.25409836	0.33333333	3	4	6	4	3	FALSE		Unclustered	1	UBE2L3	7.66666667	3	0			1	0	0.67383513	FALSE	0	UBE2L3	252	0.45833333
174	3.52150538	0	0.28396947	1	3	5	6	5	3	FALSE	Cluster 3	Unclustered	2.666666667	IL7	16.66666667	3	0			2	0	0.71983274	FALSE	0	IL7	0	0.50505051
200	3.92473118	0.00515213	0.25479452	0.33333333	3	3	6	3	3	FALSE		Unclustered	1	USP15	7.33333333	3	0			0	0	0.67502987	FALSE	0	USP15	606	0.46666667
207	3.59139785	0	0.27844311	1	3	5	6	5	3	FALSE	Cluster 6|Cluster 10	Clustered	2.666666667	PRDX5	11.33333333	3	0			2	0	0.71206691	FALSE	0	PRDX5	0	0.51515152
124	3.73655914	0	0.2676259	1	2	3	6	3	3	FALSE		Unclustered	1	SPAM1	17	2	0			0	0	0.69593787	FALSE	0	SPAM1	0	0.73913043
138	3.46236559	0.00127236	0.28881988	0	2	3	6	3	3	FALSE		Unclustered	0.3	RPS6KA5	13.5	2	0			0	0	0.72640382	FALSE	0	RPS6KA5	504	0.56818182
223	5.55376344	0	0.18005808	1	2	3	9	3	3	FALSE		Unclustered	1	RBPJ	4	2	0			0	0	0.49402628	FALSE	0	RBPJ	0	0.66666667
224	3.96236559	0	0.25237449	1	2	4	7	4	3	FALSE		Unclustered	1	RAB7B	9.5	2	0			1	0	0.67084827	FALSE	0	RAB7B	0	0.55882353
201	2.98924731	0.05903168	0.33453237	0.18181818	11	11	6	11	2	FALSE	Cluster 9|Cluster 1	Clustered	0.333333333	HSPE1	8.18181818	11	0			9	0	0.77897252	FALSE	0	HSPE1	6996	0.14983165
184	3.22043011	0.04269359	0.31051753	0.11111111	9	9	6	9	2	FALSE		Unclustered	1.8	MAPK6	6.33333333	9	0			7	0	0.75328554	FALSE	0	MAPK6	5504	0.18055556
214	3.46236559	0.00712154	0.28881988	0.57142857	7	8	6	8	2	FALSE	Cluster 1	Clustered	4.5	RNF19A	7.42857143	7	0			6	0	0.72640382	FALSE	0	RNF19A	954	0.28571429
154	3.35483871	0.0396304	0.29807692	0.06666667	6	7	6	7	2	FALSE		Unclustered	0.761904762	BNIP3	6.33333333	6	0			5	0	0.73835125	FALSE	0	BNIP3	3898	0.1827957
160	3.2311828	0.00605409	0.30948419	0.6	6	7	6	7	2	FALSE	Cluster 4|Cluster 3	Clustered	2.666666667	IKBKG	11	6	0			5	0	0.7520908	FALSE	0	IKBKG	1062	0.28947368
183	3.50537634	0.00805646	0.28527607	0.53333333	6	6	6	6	2	FALSE	Cluster 3	Clustered	2.666666667	LAPTM5	9.66666667	6	0			4	0	0.72162485	FALSE	0	LAPTM5	968	0.28787879
185	3.27419355	0.04326366	0.30541872	0.06666667	6	6	6	6	2	FALSE	Cluster 8|Cluster 13	Seed	1	NUP155	6.5	6	0			4	0	0.74731183	FALSE	0	NUP155	3662	0.17676768
104	3.41935484	0	0.29245283	1	5	5	6	5	2	FALSE	Cluster 3|Cluster 5	Seed	3.571428571	FNBP1L	12	5	0			3	0	0.7311828	FALSE	0	FNBP1L	0	0.33333333
197	4.05913978	0.01416852	0.24635762	0.1	5	5	7	5	2	FALSE		Unclustered	1	CHMP5	3.4	5	0			3	0	0.66009558	FALSE	0	CHMP5	1600	0.25454545
85	3.7311828	0	0.26801153	1	4	5	7	5	2	FALSE	Cluster 2	Clustered	2.666666667	FABP3	7.25	4	0			3	0	0.69653524	FALSE	0	FABP3	0	0.42647059
180	4.06989247	0	0.24570674	1	4	4	7	4	2	FALSE	Cluster 3|Cluster 7	Clustered	2.666666667	CYSTM1	6.5	4	0			2	0	0.65890084	FALSE	0	CYSTM1	0	0.5
106	3.4516129	4.10E-04	0.28971963	0.66666667	3	3	6	3	2	FALSE		Unclustered	1	PFN1	16	3	0			1	0	0.72759857	FALSE	0	PFN1	74	0.48484848
147	3.90860215	0.00657228	0.25584594	0	3	4	7	4	2	FALSE	Cluster 12	Clustered	1	DEDD2	5.33333333	3	0			2	0	0.67682198	FALSE	0	DEDD2	772	0.33333333
202	4.02150538	8.40E-04	0.2486631	0.33333333	3	3	6	3	2	FALSE	Cluster 9|Cluster 1	Clustered	0.333333333	NDUFB7	6.33333333	3	0			1	0	0.66427718	FALSE	0	NDUFB7	70	0.46153846
217	3.93548387	0.00494756	0.25409836	0.33333333	3	4	7	4	2	FALSE		Unclustered	1	PRPF18	6	3	0			2	0	0.67383513	FALSE	0	PRPF18	454	0.43589744
229	4.51075269	0.01176893	0.22169249	0.33333333	3	4	7	4	2	FALSE	Cluster 5|Cluster 9|Cluster 8	Clustered	1.8	TAF12	5	3	0			2	0	0.60991637	FALSE	0	TAF12	1230	0.38888889
102	3.93548387	0.00226738	0.25409836	0	2	2	7	2	2	FALSE		Unclustered	0.333333333	SSX2IP	6	2	0			0	0	0.67383513	FALSE	0	SSX2IP	326	0.5
113	3.59677419	0	0.27802691	1	2	2	7	2	2	FALSE		Unclustered	1	CORO2A	17.5	2	0			0	0	0.71146953	FALSE	0	CORO2A	0	0.625
132	4.16666667	0.00879437	0.24	0	2	3	7	3	2	FALSE		Unclustered	0.3	ANKRD46	4	2	0			1	0	0.64814815	FALSE	0	ANKRD46	794	0.5
137	4.19892473	0	0.23815621	1	2	3	7	3	2	FALSE		Unclustered	1	FLOT1	8	2	0			1	0	0.64456392	FALSE	0	FLOT1	0	0.57142857
181	3.7688172	0	0.26533524	1	2	2	6	2	2	FALSE		Unclustered	1	SAMSN1	15	2	0			0	0	0.69235364	FALSE	0	SAMSN1	0	0.625
191	3.97311828	0.00254283	0.25169147	0	2	3	7	3	2	FALSE		Unclustered	0.3	RAB3IP	7.5	2	0			1	0	0.66965352	FALSE	0	RAB3IP	214	0.5
193	3.75268817	0.0011001	0.26647564	0	2	3	6	3	2	FALSE		Unclustered	0.3	P2RY10	13.5	2	0			1	0	0.69414576	FALSE	0	P2RY10	272	0.54347826
232	3.6344086	0	0.27514793	1	2	3	6	3	2	FALSE		Unclustered	1	MANF	9.5	2	0			1	0	0.70728793	FALSE	0	MANF	0	0.59375
244	3.60215054	0	0.27761194	1	2	2	7	2	2	FALSE		Unclustered	1	SERPINB1	15.5	2	0			0	0	0.71087216	FALSE	0	SERPINB1	0	0.62
246	4.0483871	0.00194237	0.24701195	0	2	2	7	2	2	FALSE		Unclustered	0.333333333	SSBP2	5.5	2	0			0	0	0.66129032	FALSE	0	SSBP2	186	0.5
249	3.46236559	0.00127236	0.28881988	0	2	2	6	2	2	FALSE		Unclustered	0.333333333	RPS6KL1	13.5	2	0			0	0	0.72640382	FALSE	0	RPS6KL1	504	0.56818182
251	3.67741935	0.01400754	0.27192982	0	2	2	7	2	2	FALSE		Unclustered	0.333333333	S100A8	9.5	2	0			0	0	0.70250896	FALSE	0	S100A8	1398	0.5
253	4.26344086	0	0.23455233	1	2	3	7	3	2	FALSE	Cluster 8|Cluster 13	Clustered	1	XPO4	4	2	0			1	0	0.63739546	FALSE	0	XPO4	0	0.66666667
254	4.60752688	0.0017142	0.21703617	0	2	3	8	3	2	FALSE		Unclustered	0.3	PRELID1	4.5	2	0			1	0	0.59916368	FALSE	0	PRELID1	212	0.5
256	4.26344086	0	0.23455233	1	2	2	7	2	2	FALSE	Cluster 8|Cluster 13	Clustered	1	XPOT	4	2	0			0	0	0.63739546	FALSE	0	XPOT	0	0.66666667
261	3.63978495	6.68E-04	0.27474151	0	2	2	6	2	2	FALSE		Unclustered	0.333333333	RASL12	11.5	2	0			0	0	0.70669056	FALSE	0	RASL12	192	0.525
72	3.98924731	0	0.25067385	0	1	2	7	2	2	FALSE		Unclustered	0.333333333	DLG3	10	1	0			0	0	0.66786141	FALSE	0	DLG3	0	0
84	4.68817204	0	0.21330275	0	1	2	8	2	2	FALSE		Unclustered	1	CRAT	7	1	0			0	0	0.59020311	FALSE	0	CRAT	0	0
145	4.51612903	0	0.22142857	0	1	2	7	2	2	FALSE		Unclustered	0.333333333	KCNJ15	6	1	0			0	0	0.609319	FALSE	0	KCNJ15	0	0
209	4.51612903	0	0.22142857	0	1	2	7	2	2	FALSE		Unclustered	1	S1PR1	6	1	0			0	0	0.609319	FALSE	0	S1PR1	0	0
258	4.51075269	0	0.22169249	0	1	2	7	2	2	FALSE		Unclustered	0.333333333	TMLHE	7	1	0			0	0	0.60991637	FALSE	0	TMLHE	0	0
97	2.67204301	0.13202459	0.37424547	0.16304348	24	24	6	24	1	FALSE	Cluster 1	Clustered	5.444444444	ACTR2	8	24	0			23	0	0.81421744	FALSE	0	ACTR2	16334	0.1087963
171	3.06989247	0.09875886	0.32574431	0.11538462	13	13	6	13	1	FALSE	Cluster 3	Clustered	2.666666667	CDK1	5.46153846	13	0			12	0	0.77001195	FALSE	0	CDK1	8970	0.12007505
95	3.1827957	0.04944306	0.31418919	0.13333333	10	11	6	11	1	FALSE	Cluster 8|Cluster 7|Cluster 11	Seed	1.5	ACTN4	8.1	10	0			10	0	0.75746714	FALSE	0	ACTN4	6956	0.16382979
114	2.99462366	0.0203325	0.33393178	0.48888889	10	10	6	10	1	FALSE	Cluster 1	Clustered	5.444444444	AGA	12.2	10	0			9	0	0.77837515	FALSE	0	AGA	2356	0.2
122	3.15591398	0.01097031	0.31686542	0.41666667	9	9	6	9	1	FALSE	Cluster 3|Cluster 5	Clustered	3.571428571	ARPC5	10	9	0			8	0	0.760454	FALSE	0	ARPC5	2006	0.20833333
179	3.43548387	0.01035618	0.29107981	0.38888889	9	9	6	9	1	FALSE		Unclustered	1.866666667	CD53	7.77777778	9	0			8	0	0.72939068	FALSE	0	CD53	1702	0.22875817
89	3.69354839	0.02682394	0.27074236	0.28571429	7	8	7	8	1	FALSE	Cluster 2	Clustered	2.666666667	ACSL1	4.71428571	7	0			7	0	0.70071685	FALSE	0	ACSL1	2524	0.23809524
175	3.61290323	0.00433644	0.27678571	0.53333333	6	6	6	6	1	FALSE	Cluster 3|Cluster 7	Clustered	2.666666667	CD47	9.66666667	6	0			5	0	0.70967742	FALSE	0	CD47	1086	0.3452381
210	3.52150538	0.0334896	0.28396947	0.06666667	6	7	6	7	1	FALSE		Unclustered	0.8	GNG7	6.83333333	6	0			6	0	0.71983274	FALSE	0	GNG7	6062	0.25694444
228	4.56451613	0.03061825	0.21908127	0.13333333	6	7	8	7	1	FALSE	Cluster 5|Cluster 8	Clustered	1.8	KAT2B	2.33333333	6	0			6	0	0.60394265	FALSE	0	KAT2B	2816	0.25
198	3.98924731	0.0104944	0.25067385	0.3	5	5	7	5	1	FALSE		Unclustered	0.761904762	CHMP4B	5.2	5	0			4	0	0.66786141	FALSE	0	CHMP4B	948	0.26
212	3.58602151	0.00905494	0.27886057	0.1	5	5	6	5	1	FALSE		Unclustered	1	IGFBP3	6.2	5	0			4	0	0.71266428	FALSE	0	IGFBP3	856	0.224
101	3.91397849	0.02189493	0.25549451	0	4	4	7	4	1	FALSE		Unclustered	0.266666667	CD2AP	3.75	4	0			3	0	0.67622461	FALSE	0	CD2AP	3166	0.275
152	4.11827957	0.02718635	0.24281984	0	4	5	7	5	1	FALSE	Cluster 8|Cluster 12	Clustered	0.933333333	ATG13	3.75	4	0			4	0	0.65352449	FALSE	0	ATG13	2580	0.25
162	3.79032258	0.00528562	0.26382979	0.16666667	4	4	7	4	1	FALSE		Unclustered	1	DDIT4	4.5	4	0			3	0	0.68996416	FALSE	0	DDIT4	486	0.28571429
177	3.60215054	0.00723392	0.27761194	0.16666667	4	4	6	4	1	FALSE		Unclustered	1	COL9A1	6.75	4	0			3	0	0.71087216	FALSE	0	COL9A1	744	0.28409091
188	3.63978495	0	0.27474151	1	4	4	7	4	1	FALSE	Cluster 3	Clustered	2.666666667	CSNK1A1	10.5	4	0			3	0	0.70669056	FALSE	0	CSNK1A1	0	0.4375
75	3.89784946	0.00286901	0.25655172	0.33333333	3	4	6	4	1	FALSE	Cluster 7|Cluster 9	Clustered	1.8	FDX1	6.33333333	3	0			3	0	0.67801673	FALSE	0	FDX1	282	0.42857143
98	3.93548387	0.00515051	0.25409836	0	3	3	7	3	1	FALSE		Unclustered	0.3	CAPNS1	4.66666667	3	0			2	0	0.67383513	FALSE	0	CAPNS1	520	0.33333333
128	3.61290323	0.01796683	0.27678571	0	3	4	7	4	1	FALSE		Unclustered	0.266666667	CCND2	7	3	0			3	0	0.70967742	FALSE	0	CCND2	1714	0.33333333
131	3.83333333	0.01269606	0.26086957	0.33333333	3	3	7	3	1	FALSE		Unclustered	1	OAZ2	8.66666667	3	0			2	0	0.68518519	FALSE	0	OAZ2	1256	0.52083333
133	3.6827957	0.00623122	0.27153285	0.33333333	3	4	6	4	1	FALSE		Unclustered	1	CAPG	9	3	0			3	0	0.70191159	FALSE	0	CAPG	692	0.43333333
165	3.73655914	0.00181093	0.2676259	0.33333333	3	4	6	4	1	FALSE	Cluster 9|Cluster 1	Seed	0.333333333	COX7A2	6.33333333	3	0			3	0	0.69593787	FALSE	0	COX7A2	264	0.46153846
222	3.66666667	1.34E-04	0.27272727	0.66666667	3	5	6	5	1	FALSE	Cluster 7|Cluster 6|Cluster 9	Clustered	1.8	IDH1	9.66666667	3	0			4	0	0.7037037	FALSE	0	IDH1	68	0.48333333
241	4.5	0.01265431	0.22222222	0	3	3	8	3	1	FALSE		Unclustered	0.3	MXI1	4.66666667	3	0			2	0	0.61111111	FALSE	0	MXI1	958	0.33333333
78	3.73655914	0	0.2676259	1	2	3	6	3	1	FALSE		Unclustered	1.8	ALCAM	17	2	0			2	0	0.69593787	FALSE	0	ALCAM	0	0.73913043
130	4.90322581	0.00158175	0.20394737	0	2	2	8	2	1	FALSE		Unclustered	0.333333333	ANKRD10	2	2	0			1	0	0.56630824	FALSE	0	ANKRD10	170	0.5
140	4.58064516	0.00434027	0.21830986	0	2	3	8	3	1	FALSE		Unclustered	0.3	MARK2	2	2	0			2	0	0.60215054	FALSE	0	MARK2	428	0.5
155	5.10215054	0.01075269	0.19599579	0	2	2	8	2	1	FALSE		Unclustered	0.333333333	RRAGD	2.5	2	0			1	0	0.5442055	FALSE	0	RRAGD	1034	0.5
163	3.80107527	0.00448625	0.26308345	0	2	2	7	2	1	FALSE		Unclustered	0.333333333	CDC42EP3	7.5	2	0			1	0	0.68876941	FALSE	0	CDC42EP3	466	0.5
166	4.1827957	0.00126016	0.23907455	0	2	2	7	2	1	FALSE		Unclustered	0.333333333	ENSBTAG00000000524	3.5	2	0			1	0	0.64635603	FALSE	0	ENSBTAG00000000524	148	0.5
167	3.77956989	0.00324349	0.26458037	0	2	2	6	2	1	FALSE		Unclustered	0.333333333	LGALS3BP	9.5	2	0			1	0	0.6911589	FALSE	0	LGALS3BP	356	0.5
168	4.3172043	0.00127005	0.23163138	0	2	2	7	2	1	FALSE		Unclustered	0.333333333	NFKBID	3	2	0			1	0	0.63142174	FALSE	0	NFKBID	98	0.5
189	4.05376344	0.01075269	0.24668435	0	2	2	7	2	1	FALSE		Unclustered	0.333333333	HMGB2	7	2	0			1	0	0.66069295	FALSE	0	HMGB2	908	0.5
211	4.61290323	0.01075269	0.21678322	0	2	2	8	3	1	FALSE		Unclustered	0.3	PPP1R3B	3	2	0			2	0	0.59856631	FALSE	0	PPP1R3B	958	0.5
213	3.39784946	9.03E-04	0.2943038	0	2	3	6	3	1	FALSE		Unclustered	1	EIF2AK2	15.5	2	0			2	0	0.73357228	FALSE	0	EIF2AK2	232	0.53703704
227	3.8655914	0.01075269	0.25869263	0	2	2	6	2	1	FALSE		Unclustered	0.333333333	IRF2	8.5	2	0			1	0	0.68160096	FALSE	0	IRF2	1266	0.5
242	4.00537634	0.02412135	0.24966443	0	2	2	7	2	1	FALSE		Unclustered	0.333333333	KAT6B	6.5	2	0			1	0	0.6660693	FALSE	0	KAT6B	2412	0.5
243	5.55376344	0	0.18005808	1	2	2	9	2	1	FALSE		Unclustered	1	MAML2	4	2	0			1	0	0.49402628	FALSE	0	MAML2	0	0.66666667
250	5.08064516	9.69E-04	0.1968254	0	2	2	8	2	1	FALSE		Unclustered	0.333333333	TBC1D14	3	2	0			1	0	0.54659498	FALSE	0	TBC1D14	56	0.5
90	4.68817204	0	0.21330275	0	1	1	8	1	1	FALSE		Unclustered	0	AGPAT9	7	1	0			0	0	0.59020311	FALSE	0	AGPAT9	0	0
103	3.66666667	0	0.27272727	0	1	1	7	1	1	FALSE		Unclustered	0	BMPR1A	24	1	0			0	0	0.7037037	FALSE	0	BMPR1A	0	0
139	4.09677419	0	0.24409449	0	1	2	7	2	1	FALSE		Unclustered	0.333333333	PTPN9	10	1	0			1	0	0.65591398	FALSE	0	PTPN9	0	0
172	4.60752688	0	0.21703617	0	1	1	8	1	1	FALSE		Unclustered	0	CDK18	3	1	0			0	0	0.59916368	FALSE	0	CDK18	0	0
199	5.05376344	0	0.19787234	0	1	2	8	2	1	FALSE		Unclustered	0.333333333	MOB3B	5	1	0			1	0	0.54958184	FALSE	0	MOB3B	0	0
204	4.90322581	0	0.20394737	0	1	1	8	2	1	FALSE		Unclustered	0.333333333	TIMELESS	3	1	0			1	0	0.56630824	FALSE	0	TIMELESS	0	0
225	4.51612903	0	0.22142857	0	1	1	7	1	1	FALSE		Unclustered	0	PDCL	6	1	0			0	0	0.609319	FALSE	0	PDCL	0	0
230	4.22043011	0	0.23694268	0	1	2	7	2	1	FALSE		Unclustered	0.333333333	RPS4Y1	5	1	0			1	0	0.64217443	FALSE	0	RPS4Y1	0	0
233	5.0483871	0	0.19808307	0	1	1	8	1	1	FALSE		Unclustered	0	LMF1	2	1	0			0	0	0.55017921	FALSE	0	LMF1	0	0
240	4.20430108	0	0.23785166	0	1	1	7	1	1	FALSE		Unclustered	0	LHFPL2	7	1	0			0	0	0.64396655	FALSE	0	LHFPL2	0	0
245	4.16129032	0	0.24031008	0	1	1	7	1	1	FALSE		Unclustered	0	PBX1	7	1	0			0	0	0.64874552	FALSE	0	PBX1	0	0
248	4.2688172	0	0.23425693	0	1	1	7	1	1	FALSE		Unclustered	0	UHRF1BP1L	8	1	0			0	0	0.63679809	FALSE	0	UHRF1BP1L	0	0
252	4.6827957	0	0.21354765	0	1	2	8	2	1	FALSE		Unclustered	0.333333333	SGCE	4	1	0			1	0	0.59080048	FALSE	0	SGCE	0	0
259	4.51075269	0	0.22169249	0	1	1	7	1	1	FALSE		Unclustered	0	TMEM159	7	1	0			0	0	0.60991637	FALSE	0	TMEM159	0	0
262	4.22580645	0	0.23664122	0	1	1	7	1	1	FALSE		Unclustered	0	TRAF3IP1	7	1	0			0	0	0.64157706	FALSE	0	TRAF3IP1	0	0
196	3.67741935	0.0154116	0.27192982	0.33333333	4	4	6	4	0	FALSE		Unclustered	1	CHMP2A	6.75	4	0			4	0	0.70250896	FALSE	0	CHMP2A	1598	0.29545455
129	4.77419355	0.0034432	0.20945946	0	2	2	8	2	0	FALSE		Unclustered	0.333333333	AMD1	2.5	2	0			2	0	0.58064516	FALSE	0	AMD1	294	0.5
226	4.86021505	0	0.20575221	0	1	1	7	1	0	FALSE		Unclustered	0	GPATCH11	2	1	0			1	0	0.57108722	FALSE	0	GPATCH11	0	0
247	4.26344086	0	0.23455233	0	1	1	7	1	0	FALSE		Unclustered	0	LRRFIP1	11	1	0			1	0	0.63739546	FALSE	0	LRRFIP1	0	0
