# Supplementary material for: Integrative Systems Biology Analysis Elucidates Mastitis Disease Underlying Functional Modules in Dairy Cattle
Source: Front Genet. 2021 Oct 8;12:712306. doi: 10.3389/fgene.2021.712306 (PMC8531812; doi:10.3389/fgene.2021.712306)
Supplement: Supplementary file 3 [file Data_Sheet_3.CSV]

Modules	Hub genes					Modules	Hub genes
Turquoise						Brown
	CD53	87.73248806					PRDX5	7.460527436
	NCKAP1L	87.66093746					RAB5C	6.758205347
	ARHGEF2	86.15201698					ACTN4	6.639298066
	COL9A1	85.04892018					SLC25A16	6.612630987
	PTPRC	84.74005816					MAPK6	6.398662198
	SPAM1	84.31908139					LGALS3BP	6.347785851
	SELPLG	83.58712639					FLOT1	6.035931776
	FABP3	83.37810299					KAT2B	5.584054079
	SDHAF4	82.9330478					RAB3IP	5.516260399
	ABCG2	82.87766337					ANKRD22	5.516216972
	PKP2	82.73875834					P4HA1	5.261764104
	SLC2A8	82.62876912					NCLN	5.136153466
	TBC1D10C	82.56678542					EIF4E3	4.953632177
	FGFRL1	82.55790974					KLF5	4.54469672
	RGS19	82.14777661					CCNL1	4.378278483
	PPARA	81.78619046					TMEM159	4.165352898
	FNBP1L	81.68431049					MARK2	4.111643915
	BPHL	81.64990566					GPAT3	3.723266147
	LAPTM5	81.58904869					CNOT7	3.433779491
	ACSL1	81.52901694					TBC1D14	3.232552611
	RASL12	81.18353614					PIM1	3.184755585
	ACOX2	80.94292604					GDI1	3.181301865
	FUBP3	80.93975681					RPS4Y1	2.364806268
	ROGDI	80.7409301					CD44	2.310603413
	SAMSN1	80.73960984					ENO1	2.267169944
	BMPR1A	80.56916868					AHCY	2.215125213
	CDK18	80.40821256					DDIT4	2.066773947
	LCP1	80.21247902					JMJD6	2.022002151
	PBX1	79.87349584					ITPKC	1.976883823
	CD2AP	79.848288					CHMP4B	1.969831218
	ZNF398	79.84058616					PPP1R3B	1.771862951
	ANKRD10	79.7075956					CDKN2AIP	1.761716039
	ST3GAL6	79.66168193					RBM22	1.740714828
	MYO10	79.06128012					AMD1	1.724148218
	CRYZ	79.00511225					SF3B6	1.473759613
	FABP4	78.89682156					CFL1	1.47372633
	PEX11B	78.63272166					PPIL2	1.301457806
	LRRC41	78.4057033					ACTR2	1.17980184
	TMED4	78.16070017					FAM131A	1.175663401
	DLG3	77.90035175					MXI1	1.082575699
	TANC2	77.80549199					ATP6V1A	1.0608087
	EEF1E1	77.69162695					GPX3	1.007684898
	CCDC88B	77.5125991					PRPF18	0.819660067
	SYNGR1	77.44804839					TIMELESS	0.818877917
	DDRGK1	77.30377993					USP15	0.704539691
	GTF2IRD2	76.97715404					ABHD12	0.698404271
	TBPL1	76.90499668					UBA3	0.624445635
	CCDC90B	76.41733655					IKBKG	0.532714114
	FGFR2	76.2017096					GTF2B	0.295155112
	IDH1	76.03216044					SEMA4A	0.206881982
	ANTXR2	75.30829206					PSMG2	0.015624369
	PPP1R18	74.78457861					PBX2	-0.373952769
	LOC407171	74.507171					BAX	-0.461340513
	HMGB2	74.29799109					MAOA	-0.494886867
	SSBP2	73.55195148					PLEKHM2	-0.570927901
	UBA5	73.54329955					PTPN9	-0.68543809
	ISCA2	73.48663825					PTCD3	-0.701287532
	FDX1	72.9535921
	RRAGD	72.76510922
	MILR1	72.69006473
	SORD	72.50249368
	FAM120B	72.04570314
	GEM	71.64135807
	CCDC92	70.31281863
	ELMO2	70.30760707
	PEX1	69.77885095
	MPC1	69.67943584
	SEC16B	69.26255389
	PATZ1	68.98314881
	PLEK	68.83319377
	ZMYM5	68.01014614
	ARHGEF19	67.73459054
	RORA	67.55326878
	ZNF667	67.34066869
	SRSF11	66.63228322
	PRICKLE1	66.1158798
	RPS6KL1	66.00014031
	MOB3B	65.99540615
	LRRK2	65.80431829
	TOP1	64.98384837
	NUDT12	64.69197961
	IL1B	64.0614998
	PCCB	62.75929261
	PRKCD	62.54141086
	GCDH	62.28778466
	ART3	61.82232735
	ALCAM	61.80933428
	GNG7	59.680837
	MRS2	59.03631759
	UNC50	58.68576719
	TBCEL	58.24564035
	SUSD4	57.67098073
	COG2	56.99376811
	TPM3	56.99282866
	LPCAT2	56.32385978
	SGCE	56.28517361
	SEC61A2	56.07247403
	PPIG	55.87710628
	TRAF3IP1	55.61044229
	MOB3C	55.6020978
	EFNA2	55.16415143
	RNF19A	54.853779
	NDRG2	53.53482578
	XPOT	53.09882254
	PHYKPL	52.7898124
	LMF1	52.75075672
	ANKRD46	52.42393347
	SREBF1	52.06604064
	ZNF34	50.90520943
	DAGLB	49.77488407
	SORL1	49.07657248
	FAHD2A	48.96268979
	ADAMTSL2	48.08824671
	LOC508455	47.5252798
	GATB	47.23273428
	S1PR1	46.24449917
	IQSEC1	46.00150133
	SLC6A1	45.24354729
	CCND2	42.85836513
	STAT1	42.58482575
	EPHX1	41.44111573
	MIP	41.11033517
	SIPA1	40.80961077
	STX10	40.30495132
	RNF187	39.68670251
	CDS2	38.99086826
	ACTN2	38.05692955
	DTX3L	37.14755247
	FBXO33	36.77486629
	NECAP2	36.74854029
	TSEN54	36.3481877
	AMIGO1	36.07476604
	PNRC1	36.05768813
	MAPK8	35.01683475
	SPTLC2	34.4275386
	L3MBTL2	33.80617511
	RUBCNL	33.76981909
	CDK1	32.42633882
	U2SURP	32.05697155
	ARPC5	31.06501417
	XPO4	30.64764888
	FES	30.5555956
	SLC39A12	30.2494562
	ATG13	28.94567818
	MARCKS	28.93440444
	DDHD2	26.73981184
	MS4A8	26.19883737
	ERAP2	26.02967587
	PTPN1	25.14862102
	GSAP	24.45906505
	PAK1	24.25215685
	SMAP2	24.11857049
	SNTA1	24.08572774
	GLDC	23.55601539
	PFN1	21.56621592
	ARHGAP18	20.9072008
	TMEM175	20.55042534
	LOC100126544	20.36307689
	DEDD2	19.93075845
	PGS1	19.69294265
	MDH2	17.44151523
	CTU2	17.37444069
	ZNF362	15.93238972
	CORO2A	15.13034005
	TMEM41A	14.87817663
	HYI	14.69588013
	NFKBID	13.99796367
	S100A8	13.53946198
	UPK1A	13.4748269
	CHIC2	13.07855386
	MCMBP	11.85459189
	CAPG	11.43255555
	CDC42EP3	11.17589087
	KHK	11.09528503
	NUP155	11.08123408
	PKM	10.66780912
	PAGR1	10.52161415
	ZNF330	9.385669428
	MAPK14	8.606400506
	MMS19	8.381687218
	SDCBP	8.029039704
	CYSTM1	7.89093333
	TFE3	7.239516905
	RNF135	7.019091877
	IL18R1	6.965592784
	SLC7A5	5.743414474
	CREBZF	5.696443982
	FHL3	5.582670774
	PRRC1	5.431787638
	ARID5A	4.953642358
	TRPC5	4.823382067
	RLF	4.49254965
	IRF2	4.420598889
	BCL10	4.393704229
	PLAU	4.104393517
	MPO	3.960703918
	STX2	3.302387008
	SSX2IP	3.060389915
	PDCL	2.934396045
	TCFL5	2.82560031
	FAR1	2.414676912
	SDE2	1.938012298
	AGA	1.182483819
	LHFPL2	1.100281674
	HABP4	1.013194852
	HMGXB4	0.87449055
	IQGAP3	0.66635043
	ITGB3	0.551945776
	AKAP8	0.471826519
	UHRF1BP1L	0.386536804
	CREM	0.189144145
	TSPAN17	-0.333733447
	RNPC3	-0.612792502
	FOXS1	-0.690188246
