# Supplementary material for: Integrative Systems Biology Analysis Elucidates Mastitis Disease Underlying Functional Modules in Dairy Cattle
Source: Front Genet. 2021 Oct 8;12:712306. doi: 10.3389/fgene.2021.712306 (PMC8531812; doi:10.3389/fgene.2021.712306)
Supplement: Supplementary file 4 [file Data_Sheet_4.CSV]

Weight_Relief	Weight_Uncertainty	Weight_Gini Index	Weight_Chi Squared	Weight_Rule	Weight_Info Gain Ratio	Weight_Info Gain	Weight_SVM	Weight_PCA	Weight_Deviation	Attribute	Result
0.54	0.21	0.1	0.14	1	0.74	0.1	0.08	0.69	0.73	LOC407171	5
0.18	0.16	0.05	0.09	0.98	0.66	0.05	0.02	0.51	0.64	MT2A	4
0.32	0.17	0.08	0.1	1	0.69	0.08	0.02	0.57	0.56	PTPRC	4
0.36	0.23	0.11	0.22	1	0.72	0.09	0.11	0.52	0.59	LPCAT2	4
0.39	0.27	0.12	0.18	1	0.74	0.1	0.09	0.58	0.58	SAMSN1	4
0.4	0.19	0.1	0.13	1	0.74	0.1	0.01	0.66	0.69	IL1B	4
0.4	0.25	0.1	0.17	1	0.74	0.1	0.04	0.64	0.64	SELPLG	4
0.43	0.32	0.17	0.2	1	0.74	0.13	0.07	0.56	0.55	CD53	4
0.52	0.21	0.1	0.14	1	0.74	0.1	0.02	0.48	0.52	PLEK	4
0.19	0.2	0.02	0.1	0.1	0.53	0.02	0.03	0.58	0.61	SFN	3
0.22	0.2	0.03	0.09	0.1	0.58	0.03	0.04	0.56	0.58	KCNJ15	3
0.27	0.41	0.06	0.19	1	0.69	0.06	0.06	0.49	0.5	SPCS3	3
0.28	0.15	0.07	0.13	0.38	0.69	0.06	0.07	0.54	0.8	SOD2	3
0.28	0.16	0.08	0.12	0.19	0.67	0.07	0.02	0.78	0.78	IDH1	3
0.29	0.23	0.09	0.16	0.12	0.72	0.09	0.02	0.56	0.55	SYNGR1	3
0.29	0.17	0.1	0.1	0.16	0.67	0.07	0.06	0.55	0.55	TANC2	3
0.3	0.25	0.02	0.14	0.16	0.53	0.02	0.01	0.98	1	CXCL3	3
0.32	0.16	0.11	0.1	0.16	0.72	0.09	0.04	0.59	0.59	ACSL1	3
0.32	0.11	0.08	0.06	0.34	0.69	0.08	0.01	0.67	0.65	FNBP1L	3
0.32	0.24	0.03	0.1	0.07	0.53	0.02	0.08	0.66	0.65	IGFBP3	3
0.33	0.18	0.1	0.1	0.22	0.74	0.1	0.04	0.53	0.52	FGFRL1	3
0.33	0.16	0.08	0.09	0.1	0.69	0.08	0.03	0.85	0.85	ABCG2	3
0.34	0.17	0.07	0.08	0.09	0.67	0.07	0.01	0.64	0.62	ACOX2	3
0.34	0.16	0.05	0.07	0	0.59	0.05	0.01	0.89	0.88	FABP4	3
0.35	0.24	0.08	0.1	0.1	0.69	0.08	0.01	0.58	0.57	COL9A1	3
0.35	0.12	0.07	0.08	0.22	0.64	0.06	0.03	0.52	0.51	BMPR1A	3
0.35	0.2	0.07	0.12	0.05	0.67	0.07	0.01	1	0.98	FABP3	3
0.36	0.13	0.06	0.07	0.02	0.61	0.05	0.06	0.56	0.56	FGFR2	3
0.36	0.15	0.1	0.11	0.17	0.74	0.1	0.06	0.5	0.51	RRAGD	3
0.36	0.29	0.07	0.12	0.09	0.64	0.06	0.01	0.58	0.57	RASL12	3
0.37	0.11	0.07	0.07	0.1	0.67	0.07	0.01	0.61	0.6	PBX1	3
0.38	0.27	0.13	0.2	1	0.74	0.1	0.05	0.49	0.51	LCP1	3
0.39	0.21	0.1	0.1	0.1	0.74	0.1	0.03	0.74	0.73	MYO10	3
0.55	0.25	0.21	0.23	0.1	0.77	0.16	0.18	0.41	0.76	S100A8	3
0.03	0.12	0.12	0.11	1	0.53	0.09	0.23	0.01	0.25	SEMA4A	2
0.03	0.05	0.05	0.05	0.67	0.58	0.04	0.1	0.03	0.1	RBPJ	2
0.04	0.1	0.03	0.06	1	0.52	0.03	0	0.08	0.28	CSTB	2
0.06	0.11	0.04	0.1	0.74	0.62	0.04	0.05	0.06	0.13	PRELID1	2
0.07	0.08	0.07	0.08	1	0.58	0.06	0.07	0	0.07	PTCD3	2
0.07	0.09	0.04	0.08	0.66	0.53	0.03	0.03	0.07	0.12	GPATCH11	2
0.09	0.09	0.06	0.08	0.62	0.62	0.05	0.08	0.04	0.1	FAM131A	2
0.09	0.16	0.09	0.14	0.98	0.79	0.08	0.12	0.11	0.21	EIF2AK2	2
0.1	0.12	0.03	0.09	0.97	0.53	0.02	0.01	0.1	0.15	MAML2	2
0.1	0.09	0.07	0.06	0.52	0.66	0.05	0.07	0.03	0.16	ZC3H12A	2
0.11	0.12	0.07	0.09	1	0.67	0.07	0.11	0.1	0.2	FHL3	2
0.12	0.11	0.11	0.09	1	0.59	0.08	0.13	0.15	0.2	PAK1	2
0.12	0.23	0.06	0.13	0.98	0.69	0.06	0.07	0.12	0.14	VCP	2
0.12	0.17	0.08	0.15	1	0.64	0.06	0.14	0.16	0.27	CDC42EP3	2
0.12	0.11	0.03	0.08	0.95	0.53	0.02	0.03	0.12	0.14	CRAT	2
0.13	0.09	0.06	0.09	1	0.69	0.06	0.11	0.09	0.14	RPS6KA5	2
0.13	0.06	0.04	0.05	0.98	0.62	0.04	0.13	0.12	0.17	TMLHE	2
0.13	0.17	0.13	0.15	1	0.52	0.1	0.09	0.07	0.18	TBC1D14	2
0.14	0.07	0.04	0.06	0.62	0.53	0.03	0.06	0.07	0.12	TRAF3	2
0.14	0.08	0.05	0.07	1	0.56	0.04	0.08	0	0.1	PLEKHM2	2
0.14	0.03	0.04	0.03	1	0.52	0.03	0.02	0.07	0.1	TAF12	2
0.14	0.13	0.05	0.1	0.98	0.66	0.05	0.15	0.07	0.09	ABCB7	2
0.15	0.19	0.11	0.14	0.84	0.77	0.11	0.05	0.08	0.11	UPK1A	2
0.15	0.18	0.05	0.13	1	0.66	0.05	0.1	0.22	0.25	LMO2	2
0.15	0.16	0.08	0.16	0.59	0.59	0.06	0.01	0.01	0.07	PTPN9	2
0.15	0.1	0.04	0.09	0.55	0.62	0.04	0.07	0.26	0.34	MANF	2
0.15	0.12	0.08	0.1	0.64	0.73	0.06	0.06	0	0.07	IKBKG	2
0.15	0.1	0.04	0.08	0.98	0.62	0.04	0.22	0.21	0.28	S100A13	2
0.16	0.16	0.17	0.17	1	0.64	0.13	0.25	0	0.14	CDKN2AIP	2
0.17	0.14	0.15	0.14	1	0.52	0.11	0.03	0.09	0.2	CYSTM1	2
0.17	0.11	0.02	0.09	0.97	0.53	0.02	0.01	0.18	0.2	MKLN1	2
0.17	0.13	0.11	0.13	1	0.59	0.08	0.11	0.03	0.14	GDI1	2
0.17	0.12	0.09	0.12	1	0.72	0.09	0.05	0.08	0.22	ITGB3	2
0.17	0.2	0.16	0.19	1	0.5	0.12	0.13	0.03	0.2	AHCY	2
0.18	0.18	0.04	0.13	0.98	0.62	0.04	0.1	0.2	0.21	PSMA3	2
0.18	0.07	0.05	0.07	1	0.53	0.04	0.15	0.14	0.18	IL7	2
0.18	0.15	0.09	0.16	1	0.59	0.08	0.05	0.15	0.34	DDIT4	2
0.18	0.17	0.14	0.16	1	0.61	0.11	0.02	0.05	0.12	TFE3	2
0.18	0.09	0.05	0.08	0.71	0.62	0.04	0.08	0.15	0.24	ZFP36L2	2
0.18	0.18	0.04	0.12	1	0.62	0.04	0.01	0.21	0.22	CYTH2	2
0.18	0.2	0.12	0.18	1	0.72	0.09	0.1	0.07	0.12	MCMBP	2
0.18	0.2	0.06	0.16	1	0.69	0.06	0.08	0.22	0.28	TSKU	2
0.19	0.2	0.12	0.17	1	0.69	0.09	0.13	0.03	0.15	TSPAN17	2
0.19	0.18	0.1	0.13	1	0.74	0.1	0.05	0.13	0.2	NFKBID	2
0.19	0.07	0.07	0.07	0.66	0.73	0.06	0.14	0.12	0.3	GPX3	2
0.19	0.22	0.06	0.18	1	0.69	0.06	0.07	0.34	0.46	RAB7B	2
0.19	0.11	0.08	0.09	1	0.69	0.08	0.04	0.25	0.29	DTX3L	2
0.19	0.16	0.16	0.16	1	0.5	0.12	0.12	0.01	0.25	EIF4E3	2
0.19	0.26	0.1	0.22	1	0.74	0.1	0.02	0.17	0.23	LOC100126544	2
0.19	0.14	0.04	0.1	0.98	0.62	0.04	0.13	0.18	0.19	PDSS1	2
0.2	0.06	0.06	0.06	1	0.52	0.04	0	0.07	0.32	PIM1	2
0.2	0.2	0.14	0.16	1	0.74	0.11	0.11	0.02	0.16	TIMELESS	2
0.2	0.13	0.14	0.13	1	0.53	0.1	0.03	0.04	0.17	ACTN4	2
0.21	0.16	0.14	0.14	1	0.52	0.1	0.06	0.11	0.26	ARID5A	2
0.21	0.13	0.11	0.11	1	0.59	0.09	0.09	0.08	0.16	LHFPL2	2
0.21	0.07	0.05	0.07	1	0.61	0.05	0.15	0.13	0.23	RPS4Y1	2
0.21	0.2	0.12	0.17	1	0.64	0.09	0.13	0.04	0.08	BCL10	2
0.22	0.27	0.06	0.18	1	0.69	0.06	0.04	0.18	0.2	PPP2R5E	2
0.22	0.31	0.17	0.23	1	0.72	0.13	0.12	0.1	0.13	ARPC5	2
0.22	0.13	0.08	0.11	1	0.52	0.06	0.01	0.1	0.26	CD44	2
0.22	0.11	0.07	0.1	1	0.64	0.06	0.12	0.24	0.29	FES	2
0.22	0.14	0.1	0.13	1	0.56	0.08	0	0.2	0.27	SMAP2	2
0.22	0.24	0.12	0.2	1	0.77	0.11	0.08	0.13	0.24	CAPG	2
0.22	0.12	0.06	0.12	1	0.52	0.04	0.19	0.07	0.1	PRDX6	2
0.22	0.17	0.16	0.16	1	0.67	0.12	0.12	0.08	0.16	SSX2IP	2
0.22	0.08	0.09	0.08	1	0.52	0.06	0.13	0.17	0.2	ERAP2	2
0.23	0.12	0.07	0.1	1	0.61	0.06	0	0.23	0.26	IQSEC1	2
0.23	0.2	0.09	0.17	1	0.69	0.08	0.04	0.26	0.27	ELMO2	2
0.23	0.15	0.12	0.13	1	0.64	0.09	0.02	0.14	0.17	PNRC1	2
0.23	0.15	0.09	0.14	1	0.69	0.08	0.05	0.23	0.26	STAT1	2
0.23	0.14	0.03	0.08	0.95	0.58	0.03	0.02	0.36	0.36	NSMCE2	2
0.23	0.17	0.1	0.17	1	0.72	0.09	0.03	0.08	0.17	SDCBP	2
0.23	0.22	0.06	0.16	1	0.69	0.06	0.05	0.2	0.23	SAV1	2
0.23	0.22	0.14	0.21	1	0.59	0.11	0.11	0.09	0.18	MAPK14	2
0.23	0.13	0.1	0.12	1	0.61	0.08	0.1	0.11	0.13	FBXO33	2
0.24	0.25	0.06	0.17	1	0.69	0.06	0.05	0.38	0.42	ANXA2	2
0.24	0.15	0.11	0.16	1	0.56	0.08	0.07	0.17	0.21	SIPA1	2
0.25	0.1	0.07	0.08	1	0.64	0.06	0.12	0.2	0.2	CUTC	2
0.25	0.12	0.08	0.12	1	0.69	0.08	0.05	0.15	0.23	DEDD2	2
0.25	0.18	0.1	0.14	1	0.74	0.1	0	0.19	0.24	CDS2	2
0.25	0.2	0.16	0.18	1	0.64	0.12	0.17	0.01	0.13	MXI1	2
0.25	0.21	0.04	0.16	0.53	0.62	0.04	0.02	0.44	0.49	SPTSSA	2
0.26	0.16	0.08	0.12	1	0.69	0.08	0.11	0.17	0.18	PRKCD	2
0.26	0.14	0.03	0.1	0.95	0.58	0.03	0.04	0.24	0.25	MRPS17	2
0.26	0.21	0.05	0.15	0.98	0.66	0.05	0.01	0.27	0.28	POMP	2
0.27	0.19	0.04	0.14	0.67	0.62	0.04	0	0.16	0.19	UBE2Z	2
0.27	0.14	0.11	0.14	1	0.59	0.08	0.11	0.05	0.22	CREM	2
0.27	0.16	0.08	0.14	1	0.69	0.08	0.2	0.27	0.36	CORO2A	2
0.27	0.21	0.06	0.17	1	0.69	0.06	0.07	0.15	0.18	ZFYVE1	2
0.29	0.07	0.03	0.07	1	0.58	0.03	0.04	0.23	0.39	HPGD	2
0.29	0.1	0.07	0.07	1	0.67	0.07	0.03	0.14	0.15	RNF19A	2
0.3	0.23	0.1	0.18	1	0.64	0.07	0.05	0.3	0.35	CCND2	2
0.31	0.28	0.16	0.24	1	0.72	0.12	0.11	0.32	0.34	HMGB2	2
0.32	0.23	0.12	0.19	1	0.69	0.09	0.09	0.19	0.19	TBPL1	2
0.32	0.21	0.12	0.19	1	0.79	0.11	0.04	0.23	0.31	MARCKS	2
0.32	0.18	0.1	0.1	1	0.74	0.1	0.03	0.47	0.46	LAPTM5	2
0.34	0.25	0.1	0.18	1	0.74	0.1	0.05	0.38	0.38	MILR1	2
0.34	0.28	0.09	0.15	0.07	0.72	0.09	0.02	0.51	0.5	NCKAP1L	2
0.35	0.25	0.18	0.24	1	0.72	0.13	0.19	0.22	0.49	IL18R1	2
0.35	0.17	0.11	0.13	1	0.77	0.11	0.01	0.39	0.43	DAGLB	2
0.35	0.21	0.1	0.14	1	0.74	0.1	0	0.42	0.44	SEC16B	2
0.36	0.25	0.1	0.18	1	0.74	0.1	0.04	0.37	0.38	RGS19	2
0.37	0.25	0.15	0.22	1	0.77	0.11	0.17	0.34	0.47	MS4A8	2
0.37	0.32	0.24	0.29	1	0.69	0.18	0.16	0.14	0.29	PKM	2
0.38	0.18	0.09	0.12	1	0.72	0.09	0.01	0.33	0.33	ARHGEF2	2
0.39	0.28	0.13	0.22	1	0.74	0.1	0.04	0.45	0.47	CCDC88B	2
0.43	0.18	0.1	0.13	1	0.74	0.1	0.05	0.39	0.39	ANTXR2	2
0.43	0.25	0.19	0.23	1	0.77	0.14	0.15	0.14	0.22	PGS1	2
0.43	0.22	0.1	0.14	0.52	0.74	0.1	0.01	0.14	0.15	TPM3	2
0.48	0.12	0.08	0.13	1	0.46	0.06	0.12	0.48	0.74	RAB3IP	2
0.49	0.21	0.1	0.15	1	0.74	0.1	0.09	0.27	0.33	RUBCNL	2
0.03	0.07	0.04	0.07	1	0.39	0.03	0.25	0.07	0.17	BOLA2B	1
0.03	0.05	0.04	0.05	0.19	0.53	0.03	0.2	0.05	0.08	TMEM50B	1
0.04	0.09	0.1	0.1	1	0.46	0.08	0.11	0.01	0.2	PPP1R3B	1
0.05	0.1	0.11	0.08	0.12	0.73	0.08	0.07	0.01	0.09	KAT6B	1
0.05	0.11	0.05	0.1	1	0.46	0.04	0.12	0.04	0.11	LRRFIP1	1
0.07	0.16	0.09	0.14	1	0.46	0.07	0.11	0.03	0.11	UHRF1BP1L	1
0.08	0.06	0.05	0.05	1	0.45	0.03	0.02	0.11	0.21	SERPINC1	1
0.08	0.11	0.07	0.1	0.1	0.62	0.06	0.17	0.05	0.18	FOXS1	1
0.08	0.05	0.03	0.05	0.34	0.53	0.02	0.06	0.04	0.11	GTF2B	1
0.09	0.12	0.07	0.11	1	0.46	0.05	0.22	0.13	0.17	TRIQK	1
0.09	0.13	0.14	0.13	0.19	0.53	0.1	0.22	0.01	0.07	PRPF18	1
0.09	0.18	0.09	0.16	0.22	0.58	0.07	0.12	0.04	0.09	CHMP4B	1
0.09	0.09	0.05	0.06	0.03	0.61	0.05	0.13	0.08	0.17	IQGAP3	1
0.1	0.18	0.1	0.17	0.29	0.73	0.08	0.18	0.01	0.08	SF3B6	1
0.1	0.1	0.05	0.08	0.21	0.66	0.05	0.03	0	0.18	MAOA	1
0.1	0.09	0.05	0.08	1	0.46	0.04	0.13	0	0.08	UBA6	1
0.1	0.18	0.18	0.16	0.31	0.58	0.14	0.12	0	0.09	USP15	1
0.11	0.09	0.11	0.08	1	0.49	0.08	0.04	0.01	0.08	PPIL2	1
0.11	0.14	0.08	0.11	0	0.56	0.06	0.01	0.05	0.13	HMGXB4	1
0.12	0.14	0.1	0.14	0.07	0.62	0.08	0.24	0.08	0.11	TMEM41A	1
0.12	0.09	0.08	0.09	0	0.53	0.06	0.25	0.04	0.13	RNPC3	1
0.12	0.14	0.09	0.11	0.34	0.59	0.07	0.07	0.02	0.12	FAM21A	1
0.12	0.14	0.05	0.11	1	0.46	0.04	0.03	0.06	0.1	KEAP1	1
0.12	0.08	0.08	0.07	0.4	0.53	0.06	0.04	0.06	0.19	GSR	1
0.12	0.18	0.14	0.17	0.09	0.59	0.1	0.11	0.04	0.11	FAR1	1
0.13	0.18	0.11	0.13	0.1	0.69	0.08	0.04	0.05	0.1	CREBZF	1
0.13	0.09	0.07	0.07	0	0.52	0.05	0.07	0.22	0.27	SNTA1	1
0.14	0.08	0.07	0.09	0.36	0.66	0.05	0.24	0.04	0.08	RLF	1
0.14	0.14	0.06	0.06	0.07	0.64	0.06	0.01	0.2	0.25	SLC39A12	1
0.14	0.15	0.05	0.14	0.28	0.53	0.04	0.05	0.11	0.14	CAPNS1	1
0.14	0.14	0.09	0.12	0.31	0.66	0.06	0.04	0.01	0.09	PSMG2	1
0.14	0.18	0.12	0.16	0	0.53	0.09	0.17	0.04	0.11	AGA	1
0.14	0.09	0.08	0.1	1	0.46	0.06	0.14	0.04	0.12	AMD1	1
0.15	0.25	0.13	0.19	0.22	0.91	0.13	0.22	0.02	0.06	AKAP8	1
0.15	0.18	0.15	0.16	0.07	0.72	0.12	0.06	0.03	0.09	IRF2	1
0.15	0.1	0.05	0.08	1	0.49	0.04	0.04	0.2	0.24	BNIP3	1
0.15	0.05	0.07	0.06	1	0.46	0.05	0.13	0.07	0.15	CD47	1
0.15	0.2	0.11	0.15	0.45	0.82	0.09	0.05	0	0.12	BAX	1
0.15	0.1	0.11	0.11	0.24	0.58	0.08	0.03	0	0.06	UBA3	1
0.15	0.12	0.07	0.11	0.09	0.64	0.06	0.14	0.1	0.12	MAPK8	1
0.15	0.11	0.08	0.12	1	0.46	0.06	0.06	0.02	0.05	RBM22	1
0.16	0.1	0.03	0.09	0.28	0.58	0.03	0.03	0.17	0.22	FADD	1
0.16	0.1	0.07	0.1	0.19	0.62	0.05	0.01	0.01	0.1	CNOT7	1
0.16	0.11	0.06	0.11	0.19	0.62	0.05	0.15	0.09	0.12	TPT1	1
0.16	0.11	0.07	0.1	1	0.46	0.05	0.1	0.02	0.22	CCNL1	1
0.16	0.09	0.07	0.08	1	0.39	0.06	0.19	0.06	0.18	ITPKC	1
0.16	0.12	0.11	0.12	0.38	0.69	0.09	0.22	0.08	0.19	SLC13A4	1
0.16	0.2	0.13	0.17	0.24	0.74	0.1	0.03	0.03	0.06	MMS19	1
0.16	0.12	0.06	0.14	1	0.49	0.05	0.16	0.02	0.13	PBX2	1
0.17	0.12	0.06	0.09	0.48	0.53	0.04	0.09	0.31	0.36	HSPA5	1
0.17	0.21	0.17	0.2	0.16	0.65	0.13	0.31	0.03	0.06	SDE2	1
0.17	0.13	0.07	0.1	0.12	0.73	0.06	0.09	0.08	0.11	CTU2	1
0.17	0.08	0.07	0.08	1	0.49	0.06	0.01	0.19	0.25	NMI	1
0.17	0.19	0.1	0.18	0.12	0.58	0.07	0.03	0.02	0.11	ATP6V1A	1
0.17	0.1	0.05	0.09	0.34	0.62	0.04	0.14	0.13	0.29	TGM2	1
0.17	0.12	0.04	0.11	0.21	0.62	0.04	0.04	0.1	0.14	UBE2L3	1
0.18	0.11	0.04	0.11	0.47	0.62	0.04	0.15	0.12	0.16	PSME2	1
0.18	0.13	0.16	0.11	1	0.46	0.12	0.09	0.02	0.19	JMJD6	1
0.19	0.19	0.1	0.16	0.09	0.74	0.1	0.29	0.09	0.14	CHIC2	1
0.19	0.09	0.07	0.08	1	0.49	0.05	0	0.11	0.14	NECAP2	1
0.19	0.14	0.08	0.11	0.14	0.76	0.07	0.07	0.1	0.12	L3MBTL2	1
0.19	0.17	0.1	0.14	0	0.59	0.07	0.08	0.07	0.12	PRRC1	1
0.19	0.18	0.07	0.14	1	0.49	0.05	0.03	0.26	0.37	SERPINB1	1
0.19	0.17	0.07	0.14	0.09	0.67	0.07	0.09	0.12	0.15	TSEN54	1
0.2	0.16	0.06	0.12	0.12	0.64	0.06	0.08	0.15	0.18	MIP	1
0.2	0.19	0.11	0.13	0.1	0.69	0.08	0.04	0.14	0.15	GCDH	1
0.2	0.23	0.04	0.18	1	0.39	0.03	0.03	0.2	0.22	ZNF326	1
0.2	0.14	0.11	0.13	0.1	0.67	0.09	0.07	0.06	0.09	PAGR1	1
0.2	0.06	0.07	0.07	1	0.46	0.05	0.01	0.13	0.18	ISCU	1
0.2	0.15	0.06	0.13	0.31	0.62	0.04	0.09	0.18	0.21	NDUFB7	1
0.2	0.15	0.11	0.13	0.05	0.58	0.08	0.21	0.05	0.09	TCFL5	1
0.21	0.16	0.12	0.12	0.12	0.69	0.09	0.17	0.08	0.1	XPO4	1
0.21	0.17	0.11	0.16	1	0.46	0.08	0.03	0.02	0.21	FLOT1	1
0.21	0.14	0.07	0.12	0.07	0.62	0.06	0.01	0.25	0.27	PHYKPL	1
0.21	0.1	0.07	0.08	0.03	0.67	0.07	0.06	0.12	0.15	SPTLC2	1
0.21	0.14	0.07	0.11	0.12	0.61	0.05	0.03	0.14	0.22	KHK	1
0.21	0.09	0.05	0.06	0.02	0.61	0.05	0.06	0.17	0.18	LOC508455	1
0.21	0.1	0.07	0.08	0.05	0.64	0.06	0	0.19	0.2	SEC61A2	1
0.21	0.2	0.09	0.17	0.07	0.67	0.07	0.13	0.19	0.21	SLC6A1	1
0.21	0.17	0.07	0.15	0.05	0.58	0.06	0.02	0.09	0.11	U2SURP	1
0.21	0.11	0.12	0.11	1	0.46	0.09	0.04	0.01	0.11	MARK2	1
0.21	0.1	0.1	0.11	0.16	0.53	0.07	0.1	0.04	0.17	NCLN	1
0.21	0.14	0.1	0.11	1	0.49	0.07	0.09	0.29	0.32	S1PR1	1
0.22	0.12	0.06	0.11	0	0.53	0.05	0.04	0.11	0.12	ZNF34	1
0.22	0.2	0.08	0.19	0.22	0.58	0.06	0	0.16	0.2	CHMP2A	1
0.22	0.17	0.09	0.12	0.21	0.72	0.09	0.01	0.25	0.26	FDX1	1
0.22	0.15	0.08	0.14	0.14	0.76	0.07	0.13	0.14	0.19	ARHGAP18	1
0.22	0.11	0.08	0.12	1	0.46	0.06	0.12	0.12	0.27	KAT2B	1
0.22	0.16	0.07	0.14	0.09	0.67	0.07	0.01	0.17	0.27	ZNF330	1
0.22	0.22	0.13	0.16	0.07	0.72	0.1	0.19	0.1	0.21	PLAU	1
0.22	0.1	0.07	0.1	1	0.49	0.05	0.01	0.3	0.33	GNG7	1
0.22	0.14	0.03	0.1	1	0.46	0.03	0.06	0.17	0.18	ATG12	1
0.22	0.14	0.07	0.1	0.14	0.67	0.07	0.09	0.38	0.39	SORD	1
0.22	0.16	0.1	0.15	0.1	0.64	0.08	0.01	0.08	0.13	HYI	1
0.22	0.08	0.08	0.07	0.07	0.61	0.07	0.06	0.17	0.29	MPO	1
0.22	0.15	0.07	0.11	0.07	0.67	0.07	0.02	0.25	0.26	PCCB	1
0.23	0.14	0.07	0.12	0.09	0.64	0.06	0.03	0.11	0.12	PPIG	1
0.23	0.19	0.06	0.12	0.03	0.61	0.05	0.06	0.34	0.35	ART3	1
0.23	0.16	0.12	0.15	0.1	0.69	0.09	0.2	0.06	0.09	NUP155	1
0.23	0.2	0.11	0.18	1	0.46	0.08	0.05	0.24	0.26	TOP1	1
0.23	0.14	0.09	0.11	0.22	0.72	0.09	0.07	0.13	0.15	RNF187	1
0.23	0.09	0.08	0.1	0.22	0.53	0.06	0.05	0.12	0.36	ANKRD22	1
0.23	0.17	0.07	0.16	0.03	0.64	0.06	0.1	0.05	0.14	HABP4	1
0.23	0.11	0.07	0.09	0.07	0.67	0.07	0.07	0.13	0.16	GLDC	1
0.23	0.34	0.22	0.29	0.09	0.74	0.17	0.13	0.03	0.08	ACTR2	1
0.24	0.18	0.06	0.17	1	0.46	0.05	0.08	0.21	0.25	HM13	1
0.24	0.17	0.1	0.14	0.03	0.64	0.07	0.1	0.16	0.18	FAHD2A	1
0.24	0.35	0.06	0.15	0.1	0.69	0.06	0.08	0.19	0.22	FBP2	1
0.24	0.3	0.04	0.15	0.1	0.58	0.03	0.1	0.28	0.32	ADAMTS4	1
0.24	0.22	0.08	0.15	0.07	0.69	0.08	0	0.44	0.45	RORA	1
0.24	0.12	0.1	0.11	0.14	0.76	0.08	0.31	0.09	0.11	TMEM175	1
0.24	0.25	0.15	0.24	0.05	0.69	0.11	0.18	0.11	0.25	TRPC5	1
0.24	0.36	0.06	0.15	0.1	0.69	0.06	0.09	0.27	0.32	KLK10	1
0.24	0.08	0.08	0.08	0.05	0.61	0.07	0.13	0.06	0.11	PDCL	1
0.24	0.13	0.06	0.11	0.09	0.53	0.04	0.1	0.15	0.16	CDC123	1
0.24	0.15	0.05	0.11	1	0.39	0.04	0.06	0.44	0.45	P2RY10	1
0.25	0.18	0.09	0.18	0.28	0.62	0.07	0.14	0.13	0.18	OAZ2	1
0.25	0.15	0.1	0.12	0	0.56	0.07	0.03	0.28	0.29	UBA5	1
0.25	0.2	0.08	0.17	0.07	0.67	0.07	0.01	0.15	0.18	STX10	1
0.25	0.09	0.08	0.1	0.24	0.53	0.06	0.02	0.13	0.25	P4HA1	1
0.25	0.16	0.13	0.14	0	0.58	0.1	0.08	0.26	0.27	RPS6KL1	1
0.25	0.11	0.06	0.08	0.07	0.61	0.05	0.06	0.15	0.17	MRS2	1
0.25	0.18	0.18	0.16	0.12	0.59	0.13	0.08	0.03	0.11	CFL1	1
0.25	0.11	0.08	0.09	0.12	0.69	0.08	0.05	0.15	0.18	AMIGO1	1
0.25	0.2	0.08	0.13	0.09	0.69	0.08	0.1	0.3	0.33	SREBF1	1
0.25	0.22	0.07	0.16	0.03	0.67	0.07	0.03	0.36	0.37	LRRK2	1
0.25	0.12	0.05	0.11	0.36	0.59	0.05	0.12	0.14	0.29	TMEM159	1
0.26	0.18	0.08	0.14	0	0.59	0.06	0.02	0.21	0.22	TMED4	1
0.26	0.18	0.16	0.18	0.17	0.54	0.12	0.05	0	0.15	RAB5C	1
0.26	0.2	0.09	0.16	0	0.59	0.07	0.08	0.45	0.48	NDRG2	1
0.26	0.12	0.11	0.11	0.31	0.85	0.1	0.14	0.06	0.19	SLC25A16	1
0.26	0.16	0.05	0.13	0.29	0.53	0.03	0.11	0.23	0.24	VDAC1	1
0.26	0.24	0.08	0.13	0.1	0.69	0.08	0.1	0.24	0.26	SUSD4	1
0.26	0.2	0.11	0.14	0.03	0.64	0.08	0.06	0.2	0.2	PEX11B	1
0.26	0.12	0.1	0.09	0	0.56	0.07	0.05	0.4	0.39	SDHAF4	1
0.26	0.17	0.11	0.15	0.14	0.67	0.09	0.07	0.07	0.17	STX2	1
0.26	0.06	0.04	0.07	1	0.46	0.03	0.07	0.18	0.35	KLF5	1
0.26	0.19	0.07	0.16	0.03	0.61	0.06	0.03	0.17	0.18	PEX1	1
0.26	0.14	0.11	0.14	0.29	0.73	0.08	0.17	0.05	0.18	MAPK6	1
0.26	0.18	0.11	0.12	0.19	0.85	0.1	0.11	0.19	0.32	SLC7A5	1
0.27	0.19	0.08	0.13	0.14	0.69	0.08	0.04	0.13	0.15	XPOT	1
0.27	0.11	0.06	0.08	0	0.59	0.05	0.03	0.24	0.24	ISCA2	1
0.27	0.19	0.11	0.13	0.28	0.77	0.11	0.03	0.17	0.21	CDK1	1
0.27	0.13	0.07	0.1	0.02	0.61	0.05	0.01	0.26	0.28	SGCE	1
0.27	0.13	0.07	0.08	0.07	0.67	0.07	0.01	0.33	0.33	CD2AP	1
0.27	0.14	0.07	0.11	0.1	0.67	0.07	0	0.11	0.12	ANKRD46	1
0.27	0.19	0.08	0.15	0.12	0.61	0.06	0.12	0.15	0.16	UNC50	1
0.27	0.25	0.08	0.16	0.19	0.69	0.06	0.1	0.35	0.43	QSOX1	1
0.28	0.17	0.09	0.14	0.07	0.72	0.09	0.08	0.37	0.42	SORL1	1
0.28	0.17	0.09	0.13	0.22	0.72	0.09	0.04	0.25	0.26	FAM120B	1
0.28	0.2	0.21	0.17	0	0.58	0.16	0.05	0.28	0.28	DDRGK1	1
0.28	0.13	0.07	0.09	0.17	0.67	0.07	0.05	0.29	0.29	CCDC92	1
0.28	0.12	0.08	0.07	0.12	0.69	0.08	0.05	0.12	0.14	ACTN2	1
0.29	0.15	0.06	0.09	0.05	0.64	0.06	0.03	0.41	0.41	ST3GAL6	1
0.29	0.23	0.1	0.19	0.21	0.74	0.1	0.05	0.31	0.37	EPHX1	1
0.29	0.13	0.07	0.08	0.1	0.67	0.07	0.01	0.34	0.35	MPC1	1
0.29	0.16	0.07	0.12	0.19	0.64	0.06	0.02	0.44	0.44	GTF2IRD2	1
0.29	0.15	0.06	0.12	0.03	0.61	0.05	0.01	0.2	0.21	SRSF11	1
0.29	0.16	0.11	0.14	0	0.59	0.08	0.06	0.12	0.19	ZNF362	1
0.3	0.15	0.07	0.11	0.05	0.64	0.06	0.01	0.49	0.49	CRYZ	1
0.3	0.17	0.14	0.14	0	0.59	0.11	0.03	0.22	0.22	CCDC90B	1
0.3	0.17	0.1	0.13	0.26	0.74	0.1	0.05	0.09	0.13	DDHD2	1
0.3	0.23	0.07	0.2	0.17	0.62	0.05	0.11	0.2	0.22	CHMP5	1
0.3	0.12	0.03	0.1	0.34	0.58	0.03	0.01	0.27	0.34	HSPE1	1
0.3	0.13	0.07	0.08	0.07	0.67	0.07	0.06	0.37	0.38	ARHGEF19	1
0.3	0.29	0.1	0.18	0.12	0.74	0.1	0.02	0.44	0.44	PKP2	1
0.3	0.17	0.08	0.11	0.1	0.69	0.08	0	0.31	0.32	EEF1E1	1
0.3	0.19	0.18	0.2	0.21	0.53	0.14	0.12	0.01	0.25	LGALS3BP	1
0.31	0.23	0.15	0.18	0.16	0.74	0.11	0.04	0.18	0.2	COG2	1
0.31	0.11	0.07	0.1	0.17	0.53	0.05	0.05	0.29	0.32	COX7A2	1
0.31	0.19	0.07	0.18	0.24	0.66	0.06	0.09	0.23	0.29	CSNK1A1	1
0.31	0.24	0.1	0.18	0.09	0.69	0.08	0.03	0.48	0.48	PPARA	1
0.31	0.12	0.17	0.1	0.03	0.64	0.13	0.13	0.4	0.41	PRICKLE1	1
0.31	0.17	0.07	0.12	0.14	0.67	0.07	0.06	0.23	0.25	EFNA2	1
0.32	0.15	0.11	0.12	0.03	0.64	0.09	0.11	0.36	0.37	ALCAM	1
0.32	0.15	0.09	0.11	0.17	0.72	0.09	0.03	0.18	0.19	ZMYM5	1
0.32	0.19	0.1	0.16	0.12	0.72	0.09	0.03	0.12	0.18	PFN1	1
0.32	0.19	0.08	0.15	0.07	0.62	0.06	0.01	0.31	0.32	SSBP2	1
0.33	0.1	0.1	0.11	0	0.56	0.08	0.24	0.09	0.14	RNF135	1
0.33	0.18	0.07	0.13	0.05	0.58	0.05	0.01	0.3	0.3	ANKRD10	1
0.33	0.18	0.1	0.14	0.24	0.74	0.1	0.01	0.18	0.24	GSAP	1
0.33	0.16	0.08	0.13	0.14	0.69	0.08	0.02	0.17	0.19	ADAMTSL2	1
0.33	0.16	0.07	0.11	0.09	0.67	0.07	0.02	0.34	0.34	BPHL	1
0.34	0.2	0.07	0.12	0.34	0.66	0.06	0	0.5	0.49	TBC1D10C	1
0.34	0.24	0.2	0.22	0.29	0.76	0.15	0.14	0	0.13	ENO1	1
0.34	0.13	0.08	0.09	0.21	0.69	0.08	0.01	0.47	0.47	DLG3	1
0.34	0.21	0.1	0.16	0.24	0.74	0.1	0.06	0.25	0.26	NUDT12	1
0.34	0.2	0.08	0.16	0.07	0.69	0.08	0.05	0.14	0.16	LMF1	1
0.34	0.18	0.1	0.14	0.21	0.74	0.1	0.11	0.09	0.11	ATG13	1
0.35	0.23	0.23	0.24	0.16	0.66	0.17	0.19	0.11	0.34	GPAT3	1
0.35	0.07	0.04	0.08	1	0.46	0.03	0.02	0.28	0.32	STK3	1
0.35	0.14	0.08	0.11	0.16	0.69	0.08	0	0.32	0.33	MOB3B	1
0.35	0.2	0.09	0.14	0.14	0.72	0.09	0.02	0.3	0.3	ZNF398	1
0.35	0.2	0.1	0.15	0.17	0.74	0.1	0.01	0.22	0.23	PATZ1	1
0.36	0.15	0.09	0.09	0.22	0.72	0.09	0.02	0.46	0.45	SLC2A8	1
0.36	0.14	0.07	0.09	0.07	0.64	0.06	0.06	0.44	0.45	GEM	1
0.36	0.22	0.07	0.15	0.09	0.64	0.06	0.05	0.26	0.27	ZNF667	1
0.36	0.17	0.07	0.12	0.05	0.64	0.06	0.02	0.24	0.23	FUBP3	1
0.36	0.18	0.09	0.11	0.21	0.72	0.09	0	0.25	0.25	LRRC41	1
0.37	0.29	0.1	0.2	0.19	0.74	0.1	0.04	0.3	0.32	PPP1R18	1
0.38	0.21	0.09	0.09	0.1	0.72	0.09	0.01	0.26	0.26	SPAM1	1
0.38	0.22	0.09	0.14	0.16	0.72	0.09	0.01	0.48	0.48	ROGDI	1
0.38	0.22	0.21	0.22	0.24	0.61	0.16	0.18	0	0.35	PRDX5	1
0.39	0.15	0.08	0.12	0.31	0.69	0.08	0.09	0.18	0.2	TBCEL	1
0.39	0.21	0.12	0.18	0.14	0.74	0.1	0.12	0.13	0.2	PTPN1	1
0.4	0.33	0.1	0.21	0.14	0.74	0.1	0.12	0.45	0.45	CDK18	1
0.41	0.23	0.1	0.17	0.22	0.74	0.1	0.11	0.19	0.21	MOB3C	1
0.02	0.12	0.08	0.09	0	0.46	0.06	0.34	0.04	0.11	CELSR2	0
0.09	0.07	0.1	0.04	0	0.39	0.07	0.13	0.24	0.33	ORM1	0
0.11	0.11	0.14	0.1	0	0.46	0.1	0.13	0.03	0.08	WDR59	0
0.15	0.11	0.06	0.11	0	0.49	0.04	0.09	0.06	0.07	HNRNPK	0
0.16	0.13	0.12	0.12	0	0.46	0.09	0.18	0.1	0.11	GATB	0
0.21	0.05	0.07	0.06	0	0.46	0.05	0.03	0.07	0.17	ABHD12	0
0.22	0.11	0.06	0.11	0	0.46	0.05	0.34	0.08	0.1	MDH2	0
0.3	0.12	0.1	0.12	0	0.45	0.07	0.14	0.21	0.22	TRAF3IP1	0
