# Supplementary material for: Integrative Systems Biology Analysis Elucidates Mastitis Disease Underlying Functional Modules in Dairy Cattle
Source: Front Genet. 2021 Oct 8;12:712306. doi: 10.3389/fgene.2021.712306 (PMC8531812; doi:10.3389/fgene.2021.712306)
Supplement: Supplementary file 5 [file Data_Sheet_5.CSV]

	Gain Ratio	Information Gain	Gini Index	Accuracy
Random Forest	69.44	47.22	47.22	47.22
Random Tree	52.78	52.78	55.56	58.33
Decision Tree	75	63.89	58.33	63.89
Descicion Stump	58.33	52.78	52.78	52.78
