# Supplementary material for: Integrative Systems Biology Analysis Elucidates Mastitis Disease Underlying Functional Modules in Dairy Cattle
Source: Front Genet. 2021 Oct 8;12:712306. doi: 10.3389/fgene.2021.712306 (PMC8531812; doi:10.3389/fgene.2021.712306)
Supplement: Supplementary file 7 [file Table_2.XLSX]

## Sheet: meta-RNA-Seq
SYMBOL	GSE75379	GSE159286	DE.fishercomb	DE.invnorm	FC1	FC2	signFC
AADAT	1	NA	1	1	-0.738546	-0.529119	-1
AAK1	1	0	1	1	-1.82631	-0.0721878	-1
AAMDC	1	0	1	1	-0.625164	-0.139955	-1
AASDH	1	0	1	1	-0.58073	-0.0812949	-1
AATK	0	1	1	0	0.0326763	0.907159	1
ABAT	1	0	1	0	-1.51163	-0.0939749	-1
ABCA3	1	0	1	1	0.847081	0.209081	1
ABCA6	1	0	1	1	1.33286	0.401809	1
ABCB11	0	NA	1	0	-1.70722	-0.815695	-1
ABCB7	1	0	1	0	0.622971	0.0173729	1
ABCF2	0	0	1	1	0.360531	0.0971687	1
ABCG2	1	0	1	0	-3.80646	-0.0634262	-1
ABCG4	1	0	1	1	-3.3056	-0.485194	-1
ABHD12	1	0	1	1	-0.869821	-0.0661906	-1
ABHD17B	1	0	1	1	1.46364	0.187557	1
ABHD2	1	0	1	0	-0.49835	-0.120545	-1
ABHD6	0	0	1	1	0.21364	0.11591	1
ABI1	1	0	1	0	0.714008	0.0109103	1
ABRACL	1	1	1	1	0.959115	0.285017	1
ABTB2	0	1	1	1	0.277763	0.288763	1
ACAA1	1	0	1	1	-2.18148	-0.048711	-1
ACACA	1	0	1	1	-1.12764	-0.100563	-1
ACAD10	1	0	1	0	-0.583593	-0.0393213	-1
ACAD8	1	0	1	0	-1.21506	-0.0545057	-1
ACADSB	1	0	1	1	0.868995	0.145184	1
ACADVL	0	0	1	1	-0.246894	-0.103507	-1
ACAP3	1	0	1	0	-0.743981	-0.0769249	-1
ACAT1	1	0	1	0	1.91923	0.0288288	1
ACAT2	1	0	1	0	1.23144	0.201966	1
ACER2	1	NA	1	1	-1.55009	-0.410436	-1
ACKR2	1	0	1	0	-0.894745	-0.0448731	-1
ACO1	0	0	1	1	0.971445	0.241531	1
ACOT7	1	0	1	1	1.31229	0.0723107	1
ACOT9	1	0	1	0	0.830544	0.0167201	1
ACOX1	1	NA	1	0	-1.20783	-0.218167	-1
ACOX2	1	0	1	1	-1.93943	-0.0493808	-1
ACSL1	1	0	1	1	-0.587745	-0.1169	-1
ACSL3	1	0	1	1	2.50149	0.14252	1
ACSL4	1	0	1	0	1.18336	0.0837551	1
ACSL5	1	0	1	0	1.18336	0.0837551	1
ACSL6	1	0	1	1	-3.15784	-0.0778863	-1
ACSS2	1	0	1	1	1.41485	0.17049	1
ACTB	1	1	1	1	1.39894	0.199176	1
ACTG1	0	1	1	1	0.135795	0.454376	1
ACTN1	1	NA	1	0	-3.56946	-0.160133	-1
ACTN2	1	0	1	0	1.96681	0.00709316	1
ACTN3	1	1	1	1	0.513075	0.281019	1
ACTN4	1	0	1	1	0.431371	0.102187	1
ACTR1A	1	1	1	1	0.51814	0.128638	1
ACTR2	1	1	1	1	0.993226	0.192984	1
ACTR3	1	0	1	1	-0.707239	-0.0681704	-1
ACTR3B	1	0	1	1	-0.707239	-0.0681704	-1
ACVR1B	1	0	1	0	-0.829717	-0.172191	-1
ACYP2	1	0	1	1	1.32282	0.111382	1
ADAM17	1	0	1	1	3.36898	0.288734	1
ADAM19	0	1	1	1	-0.745928	-0.841476	-1
ADAM33	1	NA	1	0	2.245	0.0842477	1
ADAMTS4	1	NA	1	0	1.47414	0.157677	1
ADAMTS9	1	NA	1	0	-2.40361	-0.118253	-1
ADAMTSL2	1	0	1	1	2.02311	0.189802	1
ADAMTSL4	1	0	1	1	2.02311	0.189802	1
ADAP1	1	0	1	0	0.875422	0.200517	1
ADAP2	0	0	1	0	0.236639	0.169222	1
ADAR	1	NA	1	0	-3.73249	-0.033024	-1
ADCY10	1	0	1	0	0.870224	0.0801078	1
ADCY3	1	0	1	0	-0.469413	-0.10704	-1
ADCY9	1	0	1	0	-0.469413	-0.10704	-1
ADGRA3	1	0	1	1	1.88608	0.182477	1
ADGRE5	1	1	1	1	3.71073	1.03862	1
ADGRG3	1	0	1	0	-1.13363	-0.0906117	-1
ADHFE1	1	0	1	0	-1.07617	-0.0203995	-1
ADIPOR2	0	0	1	1	-0.588625	-0.106633	-1
ADK	1	1	1	1	-0.583846	-0.0948701	-1
ADNP2	1	0	1	1	2.85006	0.0532514	1
ADORA2A	1	0	1	1	2.85006	0.0532514	1
ADORA2B	1	0	1	1	0.539879	0.091298	1
ADRM1	1	0	1	0	0.573774	0.0582609	1
AFF1	1	0	1	0	2.08039	0.0886585	1
AFF2	1	0	1	0	-1.81903	-0.0689167	-1
AFF3	1	0	1	0	-0.348632	-0.123292	-1
AGA	0	1	1	1	0.232334	0.203177	1
AGFG1	1	0	1	0	-0.821174	-0.0409431	-1
AGFG2	1	0	1	1	1.5105	0.244922	1
AGMAT	1	0	1	0	1.43235	0.0119292	1
AGO2	1	1	1	1	0.995656	0.356393	1
AHCY	0	0	1	0	-0.185455	-0.0734282	-1
AHCYL1	1	0	1	1	1.57175	0.47416	1
AHSA2	1	0	1	0	-0.71349	-0.104323	-1
AIFM3	1	0	1	0	1.03518	0.00208771	1
AK3	1	0	1	1	-0.519092	-0.0658393	-1
AKAP11	1	0	1	0	0.440307	0.0911601	1
AKAP13	1	1	1	1	-0.398077	-0.0769511	-1
AKAP8	1	0	1	0	-0.503439	-0.0137772	-1
AKAP9	1	0	1	1	0.576213	0.163295	1
AKIRIN2	1	0	1	1	1.06722	0.0847151	1
AKNA	0	1	1	0	0.00167579	0.318241	1
AKTIP	1	0	1	1	-0.591627	-0.173113	-1
ALCAM	1	0	1	1	1.36742	0.396545	1
ALDH3B1	1	0	1	1	1.36742	0.396545	1
ALDOA	0	0	1	1	-0.327058	-0.0978613	-1
ALG1	1	0	1	1	-0.543998	-0.1336	-1
ALG10	1	0	1	0	-0.438572	-0.0446242	-1
ALG11	0	1	1	1	-0.0661315	-0.193132	-1
ALKBH2	0	1	1	1	-0.0661315	-0.193132	-1
ALOX15	1	1	1	1	4.17807	1.00482	1
ALOX5AP	1	1	1	1	1.94544	1.47551	1
ALPL	1	1	1	1	1.94544	1.47551	1
AMD1	1	0	1	0	-1.19807	-0.0561068	-1
AMIGO1	1	0	1	1	-1.07171	-0.108587	-1
AMOT	1	0	1	1	-1.07171	-0.108587	-1
AMOTL1	1	1	1	1	1.77306	0.544253	1
AMPD2	1	0	1	1	3.60656	0.25787	1
AMPD3	1	0	1	0	-0.341282	-0.0797389	-1
ANAPC13	1	0	1	1	-0.614838	-0.0617317	-1
ANAPC5	0	0	1	1	-0.577148	-0.237322	-1
ANGEL1	1	1	1	1	0.907215	0.360873	1
ANKFY1	1	0	1	1	-0.937205	-0.14599	-1
ANKH	0	0	1	1	-0.293973	-0.0957323	-1
ANKLE2	1	0	1	0	-0.409284	-0.054159	-1
ANKRD10	1	0	1	0	0.715419	0.0687517	1
ANKRD12	1	0	1	0	-0.513744	-0.162864	-1
ANKRD16	0	1	1	1	0.170869	0.691457	1
ANKRD22	1	0	1	0	-0.816792	-0.0478957	-1
ANKRD23	1	0	1	0	-0.513319	-0.0331348	-1
ANKRD46	1	0	1	1	0.890915	0.0571535	1
ANP32A	1	0	1	1	2.14186	0.0710927	1
ANTXR2	0	1	1	1	0.902763	0.477471	1
ANXA1	1	1	1	1	0.411765	0.267851	1
ANXA11	1	0	1	1	1.65725	0.0875745	1
ANXA2	1	0	1	1	3.73912	0.230901	1
AOAH	1	1	1	1	1.15268	0.185324	1
AP1S2	1	0	1	1	0.47651	0.13911	1
AP2A1	1	0	1	1	0.642151	0.0958306	1
AP2B1	1	0	1	0	0.499767	0.0270212	1
AP2M1	0	1	1	1	0.288409	0.275354	1
AP5B1	1	0	1	1	1.97319	0.0851479	1
APBB1IP	0	1	1	1	-0.0835174	-0.122702	-1
APBB3	1	0	1	0	0.590555	0.10604	1
APH1A	0	1	1	1	0.400752	0.618723	1
APH1B	1	NA	1	0	-1.29241	-0.443064	-1
APOA4	1	0	1	1	6.50354	0.740262	1
APOBEC3Z1	0	0	1	1	-0.240029	-0.143553	-1
APPL1	0	1	1	1	0.153271	0.23661	1
APPL2	1	0	1	0	-3.9518	-0.0135404	-1
AQP3	1	0	1	1	0.844895	0.193606	1
ARAP1	0	0	1	1	0.327493	0.304632	1
ARAP3	0	1	1	1	1.05568	1.12465	1
AREG	0	0	1	1	-0.195964	-0.0982598	-1
ARFGEF2	1	1	1	1	2.15365	0.775326	1
ARG2	1	0	1	1	-0.782127	-0.0715503	-1
ARGLU1	0	1	1	1	0.191334	0.251003	1
ARHGAP12	1	1	1	1	1.35673	0.198131	1
ARHGAP15	1	0	1	0	-0.455057	-0.120323	-1
ARHGAP18	1	0	1	1	-1.10672	-0.10271	-1
ARHGAP19	1	0	1	1	1.54337	0.042523	1
ARHGAP25	1	0	1	1	2.15368	0.113653	1
ARHGAP30	1	0	1	1	-0.679371	-0.355967	-1
ARHGAP32	1	0	1	1	-1.87277	-0.164272	-1
ARHGAP33	1	0	1	0	1.96158	0.0246446	1
ARHGAP45	1	0	1	1	1.12973	0.15609	1
ARHGAP9	0	1	1	1	0.689269	0.15838	1
ARHGDIB	1	0	1	0	0.49714	0.0271794	1
ARHGEF1	1	0	1	0	0.534849	0.0833745	1
ARHGEF11	1	0	1	0	-1.63461	-0.322743	-1
ARHGEF19	1	0	1	1	1.46824	0.0642355	1
ARHGEF2	1	0	1	0	-1.10863	-0.267376	-1
ARHGEF4	0	0	1	0	0.586861	0.122381	1
ARHGEF6	1	0	1	1	1.96809	0.269395	1
ARID3A	0	1	1	1	0.663376	0.500398	1
ARID5A	1	0	1	1	3.70903	0.239396	1
ARL11	1	0	1	0	-1.01447	-0.117465	-1
ARL15	1	0	1	0	0.405904	0.0528453	1
ARL8A	1	0	1	1	0.664947	0.205653	1
ARL8B	1	NA	1	0	1.15925	0.299312	1
ARL9	0	0	1	1	0.717322	0.307598	1
ARMC12	1	0	1	0	0.470153	0.0378656	1
ARMC6	1	0	1	0	-0.710146	-0.0329194	-1
ARMC9	0	1	1	1	0.135955	0.23969	1
ARMCX3	1	0	1	1	0.689459	0.109537	1
ARPC1B	1	1	1	1	0.786912	0.112076	1
ARPC2	1	1	1	1	0.786912	0.112076	1
ARPC3	1	1	1	1	0.626052	0.185629	1
ARPC4	1	1	1	1	0.550298	0.174778	1
ARPC5	1	0	1	1	-1.59974	-0.430187	-1
ART3	1	0	1	1	-1.42002	-0.29165	-1
ARVCF	1	0	1	0	-2.22611	-0.0812518	-1
ASAP3	1	0	1	0	-0.787162	-0.195055	-1
ASCL4	1	0	1	0	2.10884	0.193183	1
ASGR2	1	0	1	1	0.743493	0.1763	1
ASXL1	1	0	1	0	-2.5736	-0.0239291	-1
ATF5	1	0	1	0	-2.5736	-0.0239291	-1
ATG12	1	0	1	0	-0.681689	-0.030224	-1
ATG13	0	1	1	1	-0.166637	-0.162704	-1
ATG14	1	1	1	1	1.35037	0.597334	1
ATG16L2	1	0	1	0	1.16971	0.0262483	1
ATG2A	1	0	1	1	0.312746	0.190677	1
ATG3	1	1	1	1	0.610545	0.295148	1
ATG4D	0	1	1	1	0.372973	0.351777	1
ATIC	0	1	1	1	-0.133349	-0.180031	-1
ATP11A	0	0	1	1	0.424578	0.329539	1
ATP13A3	1	NA	1	0	-2.52079	-0.148555	-1
ATP13A5	1	0	1	1	-0.698605	-0.299754	-1
ATP1B1	1	0	1	0	0.633432	0.096415	1
ATP1B3	1	0	1	0	-1.53957	-0.0323092	-1
ATP2B2	1	0	1	0	-0.606924	-0.0261462	-1
ATP5MC2	1	1	1	1	0.322633	0.254281	1
ATP5PB	0	0	1	1	0.234648	0.215806	1
ATP6AP1	0	0	1	0	0.554819	0.120671	1
ATP6V0B	1	0	1	0	0.549105	0.0709779	1
ATP6V0C	1	0	1	1	0.308963	0.147599	1
ATP6V0E1	1	0	1	1	0.669499	0.128486	1
ATP6V1A	1	0	1	1	0.330144	0.146366	1
ATP6V1C1	1	1	1	1	0.708333	0.220489	1
ATP6V1E1	1	NA	1	0	0.995212	0.00772924	1
ATP8A2	0	1	1	1	-0.15761	-0.529213	-1
ATP8B1	0	1	1	1	0.360867	0.679396	1
ATP8B4	0	1	1	1	0.360867	0.679396	1
ATP9A	0	0	1	1	-0.296568	-0.0916479	-1
ATP9B	1	0	1	1	-0.971013	-0.0988292	-1
ATRAID	1	0	1	0	-0.372044	-0.073396	-1
ATRN	1	1	1	1	1.40203	0.453656	1
ATXN1	1	0	1	0	-0.405269	-0.0544891	-1
ATXN10	1	0	1	0	0.863302	0.129365	1
ATXN3	1	1	1	1	0.489084	0.124174	1
ATXN7L3	1	1	1	1	0.489084	0.124174	1
AUH	1	0	1	0	1.33253	0.16069	1
AVIL	0	1	1	1	0.559056	0.439028	1
B3GNT3	0	1	1	1	-0.154403	-0.173903	-1
B4GAT1	1	0	1	1	1.02962	0.369402	1
BAG3	1	0	1	1	-0.756156	-0.264668	-1
BAHCC1	1	0	1	0	0.374063	0.122526	1
BANF1	1	0	1	1	4.04638	0.097826	1
BATF	1	0	1	1	5.76399	0.223336	1
BATF3	1	0	1	1	1.521	0.0626025	1
BAX	0	1	1	1	0.395659	0.264597	1
BAZ1A	1	1	1	1	1.02796	0.231911	1
BBS9	1	1	1	1	-1.11902	-0.309151	-1
BCAR3	1	1	1	1	-1.11902	-0.309151	-1
BCAS1	1	0	1	1	-2.49172	-0.0871545	-1
BCAT2	1	0	1	0	-1.75612	-0.0209355	-1
BCKDHA	1	0	1	0	-0.622688	-0.0969251	-1
BCKDHB	1	0	1	1	0.570366	0.0948994	1
BCL10	1	0	1	1	0.595549	0.410749	1
BCL2L1	1	0	1	1	0.595549	0.410749	1
BCL2L2	1	1	1	1	1.64768	0.516953	1
BCL3	1	1	1	1	1.8607	0.553283	1
BCL6	1	1	1	1	1.8607	0.553283	1
BCL9L	1	0	1	1	-0.862994	-0.0844041	-1
BCOR	1	0	1	0	-3.15023	-0.0299421	-1
BDH1	1	0	1	0	-3.15023	-0.0299421	-1
BDH2	1	0	1	0	0.419586	0.0262684	1
BICRA	1	0	1	1	1.32624	0.114661	1
BIN2	0	0	1	1	0.389402	0.18417	1
BIN3	1	0	1	1	2.39806	0.0942144	1
BIRC3	1	0	1	0	-0.660527	-0.0741181	-1
BMPR1A	1	1	1	1	2.44304	1.18101	1
BMX	1	0	1	1	1.62058	1.6734	1
BNC2	1	0	1	1	0.724123	0.143218	1
BNIP2	1	0	1	1	0.84073	0.134002	1
BNIP3	0	1	1	1	0.392743	0.266807	1
BNIP3L	1	0	1	0	0.826668	0.0271866	1
BoLA	0	0	1	1	-0.652048	-0.192945	-1
BOLA-DMA	1	0	1	1	-2.14526	-0.151992	-1
BOLA-DOA	0	1	1	1	-0.978548	-0.466737	-1
BOLA-DRB2	0	0	1	1	-0.719709	-0.12824	-1
BOLA-DRB3	0	0	1	0	0.389416	0.20393	1
BOLA2B	1	0	1	0	-0.559382	-0.0652173	-1
BPHL	0	1	1	1	0.731788	1.0767	1
BPI	1	0	1	1	-0.598839	-0.0991429	-1
BRCA1	1	0	1	1	-0.648862	-0.0661988	-1
BRD3	1	0	1	0	0.583344	0.0672724	1
BRD4	1	0	1	0	-2.27192	-0.156843	-1
BREH1	0	0	1	1	-0.476853	-0.103007	-1
BRF1	1	0	1	0	-0.776075	-0.0210497	-1
BRI3BP	1	0	1	0	-2.26761	-0.317016	-1
BRICD5	0	1	1	1	0.304118	0.126247	1
BRK1	1	0	1	1	0.507968	0.119652	1
BRWD3	1	1	1	1	5.28636	0.637528	1
BST1	0	1	1	1	0.169191	0.135489	1
BTBD1	1	1	1	1	2.07853	0.476191	1
BTBD11	1	0	1	1	0.742351	0.146427	1
BTG1	1	0	1	0	-2.86188	-0.0866876	-1
BUB1B	0	0	1	0	-0.227279	-0.0667735	-1
BUB3	0	1	1	1	0.129788	0.161726	1
BUD31	0	1	1	1	0.129788	0.161726	1
BZW1	0	0	1	1	0.575096	0.137369	1
BZW2	1	1	1	1	0.398657	0.103082	1
C10H14orf119	1	0	1	0	-0.690853	-0.108667	-1
C10H14orf93	1	0	1	0	-0.690853	-0.108667	-1
C10H15orf48	1	0	1	0	1.3128	0.217554	1
C15H11orf96	1	0	1	0	0.754423	0.0243067	1
C16H1orf159	1	0	1	1	-0.859963	-0.233801	-1
C17H4orf33	1	0	1	0	0.706211	0.0874137	1
C1GALT1	1	0	1	0	0.706211	0.0874137	1
C1GALT1C1	1	NA	1	0	-0.69914	-0.005737	-1
C1H21orf58	1	1	1	1	0.724312	0.246181	1
C1H3orf38	1	0	1	0	0.497965	0.0194555	1
C1QBP	0	NA	1	1	0.622939	1.2883	1
C1QTNF1	1	1	1	1	1.21612	0.387288	1
C1RL	1	0	1	1	2.66441	0.0265499	1
C25H16orf54	1	0	1	0	-0.395367	-0.0284466	-1
C3H1orf109	1	NA	1	0	3.15289	0.212117	1
C3H1orf87	1	0	1	1	-0.920825	-0.118729	-1
C4H7orf25	1	0	1	1	4.21453	0.249688	1
C5AR1	1	0	1	1	3.78916	0.0496144	1
C5AR2	0	1	1	1	0.0519298	0.131753	1
C6H4orf3	1	1	1	1	5.56768	0.51595	1
C7H19orf38	0	1	1	1	0.129578	0.260112	1
C7H5orf15	1	0	1	1	-0.396129	-0.0712768	-1
C9H6orf120	1	NA	1	0	-4.41263	-0.163726	-1
CA5A	1	NA	1	0	-3.96452	-0.00459605	-1
CA6	0	NA	1	1	-0.652974	-0.578511	-1
CABCOCO1	0	0	1	1	-0.272479	-0.128316	-1
CABLES2	1	0	1	1	-1.07495	-0.197198	-1
CACNA1S	1	NA	1	0	-9.04785	-0.0056406	-1
CALB1	0	0	1	1	0.365467	0.193094	1
CALCOCO2	1	0	1	1	1.13054	0.124291	1
CALR	1	0	1	1	-1.56046	-0.108956	-1
CAMKK2	1	0	1	1	-1.56046	-0.108956	-1
CAP1	1	1	1	1	1.04136	0.35458	1
CAPG	1	1	1	1	1.04136	0.35458	1
CAPN1	0	1	1	1	0.351928	0.455454	1
CAPN10	1	NA	1	0	-1.37571	-0.11662	-1
CAPN11	1	1	1	1	2.27395	0.906591	1
CAPN3	1	NA	1	0	-1.31326	-0.666455	-1
CAPN6	1	0	1	1	-0.489515	-0.0711119	-1
CAPN7	1	NA	1	0	-3.15523	-0.0569382	-1
CAPN8	1	0	1	1	0.675459	0.10349	1
CAPNS1	1	0	1	0	0.335397	0.0371063	1
CAPRIN1	1	0	1	1	-1.008	-0.160549	-1
CAPRIN2	1	0	1	1	-1.05457	-0.0724717	-1
CAPS	1	1	1	1	0.707104	0.200374	1
CAPZA1	1	1	1	1	0.337145	0.173439	1
CAPZA2	1	1	1	1	0.512713	0.133677	1
CAPZB	1	1	1	1	0.690627	0.553111	1
CARD19	1	0	1	1	0.696563	0.140129	1
CARD6	1	0	1	1	-0.418989	-0.113147	-1
CARF	1	0	1	0	-0.804312	-0.101206	-1
CARMIL1	1	0	1	0	-0.503952	-0.0347131	-1
CARNMT1	1	0	1	0	-0.625911	-0.0305146	-1
CASD1	1	NA	1	0	-1.39749	-0.215565	-1
CASKIN1	0	1	1	1	0.385687	0.257696	1
CASP3	1	0	1	1	1.87918	0.254227	1
CASP4	1	0	1	1	0.582749	0.234623	1
CASP7	1	1	1	1	0.68934	0.118191	1
CASP8	1	1	1	1	0.68934	0.118191	1
CAST	1	0	1	1	-0.700623	-0.10627	-1
CATSPERD	1	1	1	1	-0.784456	-0.185136	-1
CATSPERG	1	0	1	1	-0.840032	-0.111847	-1
CBFA2T2	1	0	1	0	0.636469	0.0903464	1
CBL	1	0	1	0	1.59269	0.16556	1
CBLN3	1	0	1	0	-0.529144	-0.0193831	-1
CBR4	1	0	1	0	-1.43703	-0.0314763	-1
CBS	1	0	1	0	-1.43703	-0.0314763	-1
CBX5	1	1	1	1	-1.00748	-0.189872	-1
CBX7	1	0	1	0	-0.571394	-0.0758531	-1
CBX8	0	1	1	1	0.0218937	0.550451	1
CCDC117	1	0	1	0	-0.62556	-0.0211336	-1
CCDC138	1	NA	1	0	2.511	0.157677	1
CCDC148	1	0	1	0	-0.479863	-0.0828502	-1
CCDC15	1	0	1	1	0.807916	0.263068	1
CCDC167	0	0	1	1	0.27096	0.695662	1
CCDC191	1	0	1	1	-0.537277	-0.200565	-1
CCDC28B	1	0	1	0	-0.527514	-0.0171867	-1
CCDC47	1	0	1	0	-0.527514	-0.0171867	-1
CCDC66	1	0	1	1	-1.4176	-0.0840569	-1
CCDC78	1	0	1	0	-0.555321	-0.1348	-1
CCDC85C	1	1	1	1	2.77152	0.350466	1
CCDC88B	1	0	1	1	-0.349959	-0.09692	-1
CCDC90B	1	0	1	0	-0.727938	-0.0764732	-1
CCDC92	1	0	1	0	-0.727938	-0.0764732	-1
CCDC93	1	0	1	0	-1.07787	-0.312234	-1
CCDC9B	1	0	1	1	-1.29659	-0.119509	-1
CCER2	1	0	1	0	3.39167	0.133081	1
CCKAR	1	0	1	0	3.39167	0.133081	1
CCL2	1	0	1	0	0.472202	0.0442343	1
CCM2	1	0	1	0	0.472202	0.0442343	1
CCND2	1	0	1	0	-0.923734	-0.0879977	-1
CCNE2	1	0	1	1	-1.75812	-0.122891	-1
CCNF	1	0	1	1	0.995627	0.407216	1
CCNJL	0	1	1	1	0.367321	0.417119	1
CCNL1	1	0	1	0	-0.517658	-0.0761085	-1
CCNT1	0	1	1	1	0.136773	0.14627	1
CCNY	1	1	1	1	6.66569	0.498204	1
CCR1	1	0	1	0	1.30269	0.121847	1
CCR7	1	0	1	0	0.382181	0.134458	1
CCT2	1	0	1	1	0.838361	0.228535	1
CCT3	1	0	1	1	0.413167	0.148787	1
CCT5	1	0	1	0	-1.53555	-0.203932	-1
CCT6B	1	0	1	0	2.42554	0.0261275	1
CD101	1	1	1	1	1.12074	0.427145	1
CD14	1	1	1	1	3.43741	0.683356	1
CD163	0	1	1	1	0.208702	0.291885	1
CD164	1	0	1	0	-3.2275	-0.12354	-1
CD1A	1	0	1	1	-2.52515	-0.500764	-1
CD1E	1	1	1	1	1.04433	0.459878	1
CD244	1	0	1	0	3.74733	0.180802	1
CD274	1	0	1	0	1.19539	0.0922695	1
CD276	1	0	1	0	-0.379819	-0.0723992	-1
CD2AP	1	0	1	1	4.9992	0.222465	1
CD300A	1	0	1	0	-1.59439	-0.117059	-1
CD300LG	1	0	1	1	1.7193	0.247588	1
CD44	1	0	1	1	0.491607	0.174915	1
CD47	1	1	1	1	3.59246	0.244474	1
CD48	1	1	1	1	2.68849	0.192512	1
CD53	1	1	1	1	5.62409	0.258835	1
CD55	1	0	1	0	-0.599338	-0.0274146	-1
CD59	1	0	1	1	3.73459	0.196328	1
CD68	1	0	1	1	3.32358	0.261897	1
CD69	NA	1	1	1	3.16748	0.368694	1
CD80	NA	1	1	1	3.16748	0.368694	1
CD82	1	0	1	0	0.716466	0.0597549	1
CD9	1	0	1	1	-0.922687	-0.0928237	-1
CDAN1	0	1	1	1	0.341293	0.113955	1
CDC123	0	1	1	1	0.27626	0.220362	1
CDC37L1	0	1	1	1	0.223246	0.167768	1
CDC42	0	1	1	1	0.223246	0.167768	1
CDC42EP2	0	0	1	1	0.576319	0.363225	1
CDC42EP3	1	1	1	1	0.237109	0.0960636	1
CDC42SE2	1	0	1	1	-0.654968	-0.116301	-1
CDC45	1	0	1	1	-0.720586	-0.138172	-1
CDC7	1	0	1	1	-0.720586	-0.138172	-1
CDCA7	1	0	1	1	-0.88664	-0.0774912	-1
CDCA7L	1	NA	1	0	2.36604	0.0467009	1
CDH16	1	0	1	1	-0.946278	-0.161044	-1
CDH24	1	0	1	0	-2.0352	-0.0356823	-1
CDK1	1	0	1	1	0.388626	0.180664	1
CDK17	1	NA	1	1	-1.74777	-0.612643	-1
CDK18	1	NA	1	1	-1.74777	-0.612643	-1
CDK7	1	0	1	1	2.73035	0.595089	1
CDKN1A	0	1	1	1	0.3146	0.320296	1
CDKN2AIP	0	0	1	0	-0.320068	-0.105181	-1
CDKN2AIPNL	1	1	1	1	1.89233	0.46046	1
CDKN2D	1	1	1	1	1.89233	0.46046	1
CDON	1	0	1	1	-1.11511	-0.165382	-1
CDS2	1	1	1	1	1.82875	0.324875	1
CEBPD	1	0	1	1	0.775394	0.103558	1
CELF2	1	0	1	1	-0.864934	-0.100649	-1
CELSR2	1	0	1	0	1.34633	0.00524822	1
CEMIP2	1	0	1	0	1.34633	0.00524822	1
CENPN	1	0	1	0	-0.357744	-0.050347	-1
CENPO	1	0	1	0	-1.21891	-0.0453909	-1
CENPT	1	0	1	1	1.24272	0.125662	1
CEP152	0	1	1	1	0.453098	0.241245	1
CEP19	1	0	1	0	-0.327595	-0.0827951	-1
CEP290	1	0	1	1	0.706526	0.115944	1
CEP83	0	1	1	1	-0.420716	-0.154334	-1
CEP85	0	0	1	1	0.376433	0.108185	1
CERS2	1	NA	1	0	-2.40572	-0.27242	-1
CERS3	1	1	1	1	4.50591	1.0469	1
CFB	1	1	1	1	0.817155	0.160031	1
CFL1	1	0	1	1	0.557374	0.114082	1
CFLAR	1	0	1	1	2.38807	0.23207	1
CFP	1	0	1	0	-0.642256	-0.0406509	-1
CGN	1	0	1	0	-0.642256	-0.0406509	-1
CHCHD1	1	0	1	0	-1.2025	-0.0898141	-1
CHCHD6	0	0	1	1	0.368077	0.16119	1
CHD1	0	1	1	1	-0.0314184	-0.137756	-1
CHD1L	1	0	1	0	-0.836506	-0.0351635	-1
CHD9	1	1	1	1	2.72248	0.643602	1
CHI3L1	1	0	1	0	6.46369	0.0237461	1
CHI3L2	1	1	1	1	0.640694	0.220526	1
CHIC2	0	1	1	1	0.394883	0.222055	1
CHMP2A	1	1	1	1	0.491415	0.125509	1
CHMP4B	0	1	1	1	0.22834	0.235387	1
CHMP5	1	0	1	1	-1.20102	-0.0936531	-1
CHPT1	1	0	1	1	2.03981	0.210066	1
CHST15	1	1	1	1	0.774413	0.256249	1
CHSY1	1	NA	1	1	-4.20198	-0.321828	-1
CIDEA	0	0	1	0	-0.594473	-0.161951	-1
CIP2A	1	0	1	1	-0.708941	-0.1641	-1
CIRBP	1	NA	1	0	-1.21377	-0.53467	-1
CIST1	1	0	1	0	-1.54527	-0.104258	-1
CIT	1	0	1	1	-2.428	-0.331087	-1
CITED4	1	0	1	1	1.4989	0.20462	1
CKAP4	0	0	1	1	-0.155698	-0.146798	-1
CLCC1	1	0	1	1	-0.728942	-0.0908298	-1
CLCN3	1	NA	1	0	-1.4706	-0.181198	-1
CLCN6	1	1	1	1	3.46197	0.399789	1
CLDN1	0	1	1	1	-0.459864	-0.480333	-1
CLEC12A	0	1	1	1	1.74128	1.05061	1
CLEC14A	1	0	1	1	2.19187	0.235325	1
CLEC1B	1	0	1	1	2.19187	0.235325	1
CLEC4A	1	0	1	0	4.85148	0.0179887	1
CLEC4E	1	1	1	1	1.83788	0.161832	1
CLEC5A	1	0	1	0	2.01389	0.12959	1
CLIC1	1	0	1	0	-0.928003	-0.0222979	-1
CLIC3	0	1	1	1	-0.244313	-0.170473	-1
CLINT1	1	0	1	0	-2.38488	-0.0378093	-1
CLIP3	0	0	1	1	0.466399	0.147357	1
CLMN	1	0	1	1	-3.02008	-0.0668024	-1
CLN3	1	0	1	1	-1.35658	-0.0669503	-1
CLSPN	0	1	1	1	0.14419	0.107483	1
CLSTN1	1	0	1	0	0.726989	0.0556939	1
CLTA	1	0	1	0	-1.0985	-0.0178862	-1
CMIP	0	1	1	1	0.168987	0.713294	1
CMPK1	1	0	1	0	-1.22013	-0.00463945	-1
CMPK2	1	0	1	1	0.713982	0.472691	1
CMTM8	1	1	1	1	1.39234	0.363694	1
CNKSR3	1	1	1	1	0.910227	0.194543	1
CNN2	1	0	1	0	0.661913	0.0319118	1
CNOT11	0	1	1	1	0.154762	0.181402	1
CNOT6	0	0	1	0	-0.288455	-0.050981	-1
CNOT7	1	1	1	1	1.07415	0.229186	1
CNOT9	1	0	1	1	1.97007	0.239234	1
CNP	1	0	1	0	-0.651734	-0.270623	-1
CNR2	1	NA	1	0	1.98833	0.212117	1
CNTLN	1	NA	1	0	-0.675442	-0.00773968	-1
CNTNAP3	1	0	1	0	-1.5515	-0.06005	-1
COBL	1	0	1	1	-0.689072	-0.151842	-1
COBLL1	1	0	1	0	-1.01313	-0.118937	-1
COG2	1	0	1	0	-1.62297	-0.176881	-1
COL11A2	1	NA	1	0	-1.14851	-0.0786694	-1
COL14A1	1	NA	1	0	-1.22524	-0.00564181	-1
COL16A1	1	NA	1	0	-3.09142	-0.0611331	-1
COL9A1	1	0	1	0	-0.531073	-0.10805	-1
COLEC12	1	0	1	0	0.376461	0.0561058	1
COMT	1	0	1	1	-1.4926	-0.0916907	-1
COPS2	1	0	1	0	-0.79199	-0.0558877	-1
COQ2	0	0	1	0	-0.30646	-0.0638473	-1
COQ6	1	0	1	1	1.96856	0.126882	1
COQ9	1	0	1	1	1.96856	0.126882	1
CORO1A	1	1	1	1	0.434256	0.165769	1
CORO1C	1	0	1	0	0.815944	0.0218593	1
CORO2A	1	0	1	1	1.90038	0.125245	1
CORO7	1	0	1	1	0.424099	0.162395	1
COTL1	0	1	1	1	0.232025	0.223638	1
COX17	0	1	1	1	0.100599	0.121489	1
COX7A2	0	1	1	1	0.100599	0.138097	1
COX7B	1	0	1	1	0.961536	0.206345	1
CPD	1	NA	1	1	0.887405	0.329403	1
CPNE2	1	0	1	0	-0.790591	-0.108717	-1
CPNE8	1	0	1	0	-0.383652	-0.0482887	-1
CPNE9	1	0	1	0	-0.383652	-0.0482887	-1
CPSF6	1	0	1	0	0.630923	0.00493661	1
CRAT	1	0	1	0	0.809217	0.00819763	1
CRCP	1	0	1	1	-0.671059	-0.0847445	-1
CREB3L4	1	0	1	1	1.4203	0.311319	1
CREBZF	1	0	1	0	1.88293	0.0392634	1
CRELD2	1	0	1	1	-1.8516	-0.194748	-1
CREM	0	0	1	1	0.341194	0.219702	1
CRIP3	1	1	1	1	0.845968	0.167047	1
CRKL	1	NA	1	0	3.33968	0.441409	1
CRLF3	1	0	1	0	-1.47679	-0.610839	-1
CROCC2	1	0	1	0	0.51365	0.025723	1
CRTAC1	1	1	1	1	-1.28308	-0.158788	-1
CRTC3	1	0	1	1	-1.21706	-0.193135	-1
CRY1	1	0	1	0	1.14434	0.0112177	1
CRY2	1	0	1	1	3.00748	0.381928	1
CRYBG1	1	0	1	0	-0.492622	-0.181276	-1
CRYGS	1	0	1	0	-0.492622	-0.181276	-1
CRYZ	1	0	1	0	-0.414311	-0.084081	-1
CRYZL1	1	0	1	0	1.4931	0.18003	1
CSAD	1	1	1	1	2.35604	0.326894	1
CSF1	1	0	1	1	0.727913	0.16543	1
CSF2RA	1	0	1	1	0.676125	0.0879698	1
CSGALNACT2	1	0	1	1	0.676125	0.0879698	1
CSK	1	1	1	1	0.699476	0.324692	1
CSNK1A1	1	1	1	1	0.903714	0.801175	1
CSNK1D	0	1	1	1	-1.73841	-0.224621	-1
CSRP2	0	1	1	1	0.85257	0.955964	1
CST7	1	0	1	1	1.01177	0.084654	1
CSTB	0	1	1	1	0.150031	0.243234	1
CSTF2	1	0	1	1	-0.834502	-0.309409	-1
CTNNA1	0	1	1	1	0.106987	0.0663806	1
CTNNAL1	1	0	1	0	1.03053	0.0545538	1
CTNNB1	1	0	1	1	1.66347	0.0915151	1
CTSD	1	0	1	1	0.667589	0.143358	1
CTSH	1	NA	1	0	0.511159	0.343242	1
CTSK	1	0	1	0	-0.444635	-0.0810018	-1
CTTN	1	0	1	1	-1.17927	-0.247885	-1
CTU2	1	0	1	1	-1.17927	-0.247885	-1
CUEDC1	1	0	1	0	0.41942	0.0313847	1
CUL4A	0	0	1	1	0.214816	0.0965115	1
CUL4B	1	0	1	0	-0.336983	-0.0513629	-1
CUTC	1	0	1	1	-2.31552	-0.192995	-1
CWF19L1	1	NA	1	1	1.40787	1.8206	1
CX3CR1	1	0	1	1	5.96479	0.348514	1
CXCL3	1	1	1	1	8.26812	0.421171	1
CXCL8	1	0	1	1	6.19241	0.315178	1
CXCR1	1	0	1	1	1.71196	0.177017	1
CXCR2	1	0	1	1	-0.48777	-0.0994208	-1
CXCR4	0	0	1	1	-0.852034	-0.155481	-1
CYB561A3	1	0	1	0	-1.01956	-0.0235035	-1
CYB561D1	1	0	1	0	-0.612612	-0.03312	-1
CYB5D2	1	0	1	0	-0.69841	-0.0422403	-1
CYB5R3	1	0	1	0	1.13338	0.0819988	1
CYB5RL	1	0	1	1	0.759461	0.126466	1
CYBB	1	0	1	0	0.759461	0.0428785	1
CYCS	1	NA	1	0	2.23281	0.0467009	1
CYP11A1	1	NA	1	0	3.72682	0.354432	1
CYP1A1	1	0	1	0	-1.67409	-0.354095	-1
CYP24A1	1	1	1	1	0.467046	0.337884	1
CYSRT1	1	0	1	0	0.629137	0.0104899	1
CYSTM1	1	0	1	1	4.18576	0.265742	1
CYTH2	1	0	1	0	1.88698	0.0370566	1
CYTH4	1	1	1	1	-0.694851	-0.267342	-1
DAGLB	1	1	1	1	-0.694851	-0.267342	-1
DAPK1	1	0	1	1	0.846228	0.155078	1
DAPP1	1	0	1	0	0.524792	0.053564	1
DARS2	1	0	1	0	-1.09189	-0.039004	-1
DAZAP1	0	1	1	1	0.147343	0.469837	1
DBP	1	0	1	0	0.918784	0.0571926	1
DCAF12	1	1	1	1	6.09334	0.805667	1
DCBLD1	1	1	1	1	6.09334	0.805667	1
DCP2	1	0	1	1	0.496449	0.097997	1
DCSTAMP	1	1	1	1	0.571379	0.286703	1
DCTN4	1	0	1	1	0.332565	0.113983	1
DCTN5	1	0	1	1	0.332565	0.113983	1
DCTN6	1	1	1	1	-0.460931	-0.234378	-1
DCUN1D3	1	0	1	1	-1.01302	-0.0615913	-1
DCUN1D4	0	1	1	1	-0.189936	-0.143228	-1
DDHD2	1	0	1	0	-0.527125	-0.000210321	-1
DDIT4	1	0	1	0	0.852732	0.0179522	1
DDRGK1	1	0	1	1	-0.282873	-0.0457862	-1
DDX17	0	1	1	1	0.260936	0.262234	1
DDX39A	1	0	1	1	-0.633211	-0.14383	-1
DDX42	1	0	1	1	-0.633211	-0.14383	-1
DDX55	1	0	1	1	-0.409322	-0.182317	-1
DDX59	1	0	1	1	1.3928	0.136983	1
DECR1	1	0	1	1	0.861057	0.208634	1
DECR2	1	0	1	1	-1.14111	-0.130548	-1
DEDD	1	0	1	1	1.05186	0.119698	1
DEDD2	1	0	1	1	-0.870075	-0.252789	-1
DENND4A	1	0	1	0	0.40494	0.0710387	1
DENND5A	0	0	1	1	0.392395	0.0964037	1
DEPDC7	0	0	1	0	-0.493743	-0.118392	-1
DERA	0	1	1	1	-0.290571	-0.110117	-1
DERL2	1	0	1	0	-0.66236	-0.115331	-1
DESI2	1	0	1	0	-1.08765	-0.0540342	-1
DET1	1	0	1	0	-1.34062	-0.082498	-1
DGKH	0	1	1	0	-0.0245766	-0.15835	-1
DHRS1	1	0	1	1	1.78207	0.214167	1
DHRS3	1	0	1	0	0.308535	0.0320356	1
DHX57	1	0	1	0	0.548796	0.0727854	1
DHX58	1	0	1	1	-0.458067	-0.0401139	-1
DHX9	0	1	1	1	-0.155152	-0.135779	-1
DIAPH1	1	0	1	0	0.565019	0.0495745	1
DIDO1	1	0	1	0	-1.49678	-0.00130629	-1
DIP2A	1	0	1	1	1.23081	0.316982	1
DIP2B	1	0	1	0	-0.470335	-0.122259	-1
DIRAS3	1	0	1	1	-1.07419	-0.287043	-1
DIXDC1	1	0	1	0	-0.54506	-0.0600824	-1
DLG3	1	0	1	0	-0.413282	-0.0289163	-1
DMD	1	0	1	0	-1.05968	-0.0837392	-1
DMXL1	0	1	1	1	0.478851	0.914891	1
DNAAF2	0	0	1	1	0.675039	0.757968	1
DNAH12	1	0	1	1	0.986803	0.225534	1
DNAJA4	0	0	1	1	0.262617	0.144608	1
DNAJB1	1	0	1	1	-0.470872	-0.077133	-1
DNAJB11	1	0	1	1	-4.1208	-0.0924538	-1
DNAJB6	0	0	1	1	0.459406	0.149172	1
DNAJC11	0	1	1	1	-0.13681	-0.207867	-1
DNAJC12	1	0	1	1	-1.28352	-0.119568	-1
DNAJC25	1	0	1	1	1.40105	0.358602	1
DNAJC27	0	0	1	0	0.247686	0.0454391	1
DNAJC30	1	0	1	0	-0.598449	-0.0109419	-1
DNAJC6	1	0	1	0	-0.455269	-0.055997	-1
DNAJC7	1	0	1	1	0.921694	0.211607	1
DNAJC9	1	0	1	0	-2.79811	-0.203726	-1
DNASE1	1	0	1	0	0.438241	0.01001	1
DNASE1L1	1	1	1	1	0.664158	0.412553	1
DNASE1L3	1	0	1	0	-0.500443	-0.0507861	-1
DNM1L	1	NA	1	0	4.15574	0.368877	1
DNM2	1	0	1	0	-1.57731	-0.0626725	-1
DNMT3A	1	0	1	1	0.801071	0.0630687	1
DNMT3L	0	0	1	1	0.50969	0.186152	1
DOC2G	1	1	1	1	4.05491	0.301625	1
DOCK2	0	0	1	0	-2.24779	-0.21368	-1
DOCK5	0	0	1	1	0.21597	0.0913371	1
DOK3	0	1	1	1	0.235043	0.130456	1
DPEP2	0	1	1	1	0.235043	0.130456	1
DPF2	1	0	1	0	-0.298136	-0.0678428	-1
DPH5	1	0	1	1	-0.478822	-0.0876001	-1
DPP8	0	1	1	1	0.159144	0.1215	1
DPY19L4	1	0	1	1	1.22744	0.113984	1
DPYS	0	0	1	0	-0.591221	-0.14472	-1
DR1	1	0	1	1	-1.02239	-0.183381	-1
DRAM1	1	0	1	0	-0.411505	-0.106952	-1
DST	1	0	1	0	0.721641	0.0479337	1
DTD2	1	0	1	0	0.721641	0.0479337	1
DTWD1	1	0	1	1	0.76715	0.200073	1
DTX2	0	0	1	1	0.43891	0.428125	1
DTX3L	1	0	1	1	5.33252	0.0793768	1
DUSP1	1	0	1	1	-0.969519	-0.128202	-1
DUSP16	1	0	1	0	-0.773371	-0.00357011	-1
DUSP2	1	0	1	1	0.355581	0.0566501	1
DUSP22	1	1	1	1	0.651586	0.216382	1
DUSP7	1	0	1	1	-0.469986	-0.0816925	-1
DYNC1I2	1	1	1	1	4.35276	0.500441	1
DYNLRB1	1	1	1	1	2.26337	0.694799	1
DYRK1B	1	0	1	1	0.589135	0.169208	1
E2F2	0	NA	1	1	1.60735	1.93051	1
E2F3	1	1	1	1	-1.01054	-0.11599	-1
EAF1	1	1	1	1	-1.01054	-0.11599	-1
EBD	1	NA	1	0	-1.25631	-0.0611318	-1
ECH1	1	0	1	1	-1.08699	-0.258646	-1
ECHDC2	1	0	1	1	0.517878	0.0979823	1
ECI2	1	NA	1	0	-2.85506	-0.295106	-1
ECM1	1	0	1	0	-0.410097	-0.024039	-1
EDEM2	1	0	1	0	-0.942531	-0.0466182	-1
EDIL3	1	0	1	0	-0.82722	-0.16093	-1
EDRF1	1	0	1	0	-0.82722	-0.16093	-1
EEF1E1	0	0	1	1	0.169372	0.134502	1
EEF2K	0	0	1	1	-0.378013	-0.185529	-1
EEPD1	0	0	1	1	-0.378013	-0.185529	-1
EFCAB14	1	0	1	0	1.56482	0.034895	1
EFCAB7	1	0	1	1	-0.968856	-0.191783	-1
EFHB	1	0	1	1	-1.60849	-0.18707	-1
EFHD2	1	0	1	1	1.07389	0.29527	1
EFNA2	1	0	1	1	1.28016	0.0168708	1
EFNB2	1	0	1	1	-1.64922	-0.0752824	-1
EFR3B	1	0	1	1	0.667363	0.279162	1
EGLN3	1	0	1	1	1.16331	0.0663639	1
EHBP1L1	1	1	1	1	1.18059	0.522742	1
EHHADH	0	0	1	1	0.374622	0.114378	1
EIF2AK2	0	0	1	1	0.264373	0.0768353	1
EIF4A1	1	0	1	0	1.4583	0.0621761	1
EIF4E3	1	0	1	1	1.37133	0.0803286	1
EIF5	1	0	1	1	0.888338	0.134597	1
ELF1	1	1	1	1	0.634064	0.222318	1
ELF3	1	0	1	0	-0.820923	-0.0288743	-1
ELF4	1	0	1	0	-0.820923	-0.0288743	-1
ELL	1	1	1	1	0.536232	0.157737	1
ELMO2	1	0	1	0	0.651755	0.11353	1
ELMOD3	0	1	1	0	0.127002	0.510288	1
ELOVL1	1	0	1	0	-0.956297	-0.0296183	-1
ELOVL5	0	0	1	1	-0.429124	-0.121081	-1
EMB	1	0	1	0	1.03696	0.0235218	1
EMC3	1	1	1	1	0.695965	0.211663	1
EMC9	1	0	1	0	-0.621529	-0.0595015	-1
EME1	1	0	1	0	-0.900565	-0.124473	-1
EMILIN1	1	1	1	1	1.1803	0.202674	1
EML2	1	0	1	1	-2.14171	-0.253073	-1
EML6	1	1	1	1	0.921506	0.392591	1
EMP1	0	0	1	1	0.211023	0.0961035	1
ENO1	1	0	1	0	0.654468	0.0787858	1
ENO4	1	0	1	1	-0.749688	-0.229191	-1
ENTPD1	1	NA	1	0	-1.94266	-0.225499	-1
ENTPD4	1	0	1	0	-1.06896	-0.128647	-1
ENY2	1	0	1	0	-1.11943	-0.114624	-1
EPAS1	1	0	1	1	-0.774915	-0.166664	-1
EPB41L4B	0	0	1	0	0.462391	0.139357	1
EPHA6	1	NA	1	0	-1.6181	-0.165365	-1
EPHX1	1	0	1	0	-1.63676	-0.0164582	-1
EPHX2	0	0	1	0	-0.370279	-0.0621298	-1
EPM2AIP1	1	0	1	0	-0.375343	-0.126367	-1
ERAP2	1	1	1	1	2.83972	1.67975	1
ERBB4	0	1	1	1	0.318684	0.70311	1
ERCC5	1	0	1	1	-0.388152	-0.114534	-1
ERCC6	1	0	1	0	-0.450135	-0.0674139	-1
ERCC6L2	1	0	1	0	-0.718805	-0.00700379	-1
EREG	1	1	1	1	0.446332	0.150916	1
ERG	1	0	1	1	-2.44272	-0.166033	-1
ERI3	1	0	1	1	-2.44272	-0.166033	-1
ERLIN1	0	1	1	1	0.365752	0.192488	1
ERMARD	1	0	1	0	-0.443686	-0.0503016	-1
ERP44	0	0	1	0	-0.494333	-0.122214	-1
ESR1	0	0	1	0	-0.325152	-0.107535	-1
ESRRA	1	1	1	1	1.79714	0.719287	1
ETAA1	1	1	1	1	1.79714	0.719287	1
ETFBKMT	0	1	1	1	0.740151	0.908154	1
ETFDH	1	0	1	1	2.13796	0.145907	1
ETNK2	1	0	1	1	-1.93578	-0.509661	-1
ETS2	1	0	1	1	1.94898	0.37909	1
ETV5	1	0	1	0	-0.412545	-0.0344643	-1
EVI2B	1	0	1	0	-3.28645	-0.169772	-1
EXD1	1	0	1	1	1.0813	0.201399	1
EXOC3L4	1	0	1	1	1.0184	0.0812063	1
EXOSC2	1	0	1	1	0.46797	0.258214	1
EXOSC7	1	0	1	1	2.48451	0.196094	1
EXTL1	1	0	1	0	-2.84596	-0.269934	-1
EYA3	1	0	1	0	-1.7436	-0.109378	-1
EZR	1	NA	1	0	-1.79286	-0.156003	-1
F11R	0	0	1	1	0.59784	0.202772	1
F5	1	0	1	0	-0.557267	-0.0902219	-1
FA2H	1	1	1	1	-0.388974	-0.191445	-1
FABP3	1	0	1	0	-0.85836	-0.0401336	-1
FABP4	1	0	1	1	-1.38024	-0.208744	-1
FADD	1	0	1	1	-0.951572	-0.106895	-1
FAHD1	0	1	1	1	0.259204	0.259457	1
FAHD2A	1	0	1	1	-0.404474	-0.127794	-1
FAM110A	1	0	1	0	1.0282	0.090805	1
FAM114A1	1	0	1	0	1.0282	0.090805	1
FAM117A	1	0	1	0	0.537958	0.100695	1
FAM118B	1	0	1	0	-0.550282	-0.0891356	-1
FAM120B	1	0	1	0	-0.550282	-0.0891356	-1
FAM126A	1	NA	1	0	0.84269	0.102189	1
FAM131A	1	0	1	0	0.712687	0.0746092	1
FAM160A1	1	0	1	0	-1.74511	-0.104433	-1
FAM174B	0	0	1	0	-0.546122	-0.0767941	-1
FAM177A1	1	0	1	0	-1.27064	-0.206103	-1
FAM21A	1	0	1	0	-0.598584	-0.0517945	-1
FAM234B	1	NA	1	0	-1.30463	-0.456946	-1
FAM53B	1	0	1	0	0.35638	0.132938	1
FAM71E1	1	0	1	0	-0.486453	-0.0422614	-1
FAM76A	0	0	1	1	-0.44315	-0.197974	-1
FAM83F	0	0	1	1	0.4497	0.138941	1
FAM8A1	1	0	1	1	-0.469048	-0.175944	-1
FAN1	1	0	1	0	1.11401	0.0937798	1
FANCC	1	0	1	1	-5.39403	-0.0129145	-1
FANCE	0	1	1	1	0.175141	0.352726	1
FAR1	1	NA	1	0	-4.32298	-0.156187	-1
FARP2	1	NA	1	0	3.01974	0.0477481	1
FAS	1	0	1	1	0.678658	0.241134	1
FASN	1	0	1	1	-2.99054	-0.154875	-1
FBH1	1	0	1	1	-2.99054	-0.154875	-1
FBN3	1	0	1	0	-0.774074	-0.0702319	-1
FBP2	1	0	1	0	-0.52341	-0.0300502	-1
FBXL5	0	0	1	1	0.466442	0.103232	1
FBXO10	0	0	1	1	0.123068	0.200738	1
FBXO2	1	NA	1	0	1.65016	0.490614	1
FBXO25	1	0	1	0	-0.73456	-0.0863001	-1
FBXO33	1	0	1	0	-0.73456	-0.0863001	-1
FBXO38	1	0	1	0	-0.73456	-0.0863001	-1
FBXO40	0	1	1	1	0.533874	0.407498	1
FBXO44	0	1	1	1	0.253667	0.153401	1
FBXO47	1	1	1	1	4.88098	0.921488	1
FBXO48	1	1	1	1	2.93218	0.357799	1
FBXW2	0	1	1	1	-0.450114	-0.332834	-1
FBXW9	1	0	1	1	6.78771	0.222617	1
FCAR	1	0	1	0	-0.530853	-0.0672935	-1
FCER1G	1	0	1	1	-0.368043	-0.12859	-1
FCER2	1	0	1	0	1.35512	0.0622598	1
FCGBP	1	0	1	1	1.67326	0.0976087	1
FCN1	1	0	1	1	0.940208	0.197656	1
FDX1	1	1	1	1	2.08657	0.297376	1
FECH	1	NA	1	0	5.23629	0.212117	1
FEM1C	0	1	1	1	0.0421969	0.161058	1
FERMT3	1	NA	1	1	-0.850651	-0.742737	-1
FES	1	0	1	1	-1.60241	-0.226136	-1
FGD3	1	NA	1	0	-2.30571	-0.190574	-1
FGF23	1	0	1	0	1.56073	0.047312	1
FGFR1OP2	1	0	1	1	0.814219	0.202383	1
FGFR2	1	1	1	1	0.287386	0.189699	1
FGFRL1	0	0	1	1	0.305556	0.315853	1
FGL1	1	0	1	1	0.491017	0.0731356	1
FHDC1	0	1	1	1	0.296459	0.653259	1
FHL3	1	0	1	1	0.714222	0.151477	1
FIP1L1	1	1	1	1	0.81084	0.390784	1
FKBP11	1	1	1	1	0.719446	0.779427	1
FKBP3	1	0	1	0	-0.674392	-0.0864527	-1
FKBP5	1	0	1	0	-0.674392	-0.0864527	-1
FLII	1	0	1	1	3.27831	0.111466	1
FLOT1	1	0	1	1	-1.26983	-0.709135	-1
FLOT2	1	0	1	1	-0.632552	-0.105176	-1
FLYWCH1	1	0	1	0	-0.68642	-0.0383714	-1
FMNL1	1	0	1	0	-1.82369	-0.151791	-1
FMOD	1	0	1	0	-1.82369	-0.151791	-1
FN3KRP	1	NA	1	0	2.56736	0.66022	1
FNBP1L	1	0	1	0	1.48338	0.023278	1
FOLH1B	1	NA	1	0	2.68099	0.165015	1
FOLR2	1	0	1	0	-0.239537	-0.0531455	-1
FOSL1	0	1	1	1	0.0543083	0.407243	1
FOSL2	0	1	1	1	0.0543083	0.407243	1
FOXF1	0	1	1	1	-0.621525	-0.190649	-1
FOXJ2	0	1	1	1	0.723354	0.372679	1
FOXN2	1	NA	1	1	1.69314	1.79525	1
FOXP3	1	0	1	0	1.06188	0.0663526	1
FOXS1	1	1	1	1	2.62479	0.183561	1
FRK	1	0	1	1	1.22898	0.144926	1
FRY	1	0	1	0	-0.429566	-0.0615135	-1
FST	1	0	1	0	-0.571047	-0.0446508	-1
FSTL3	1	0	1	0	-0.476836	-0.0347567	-1
FTH1	1	0	1	1	0.65229	0.0851373	1
FTL	1	0	1	1	0.401287	0.0981726	1
FTO	0	0	1	1	-0.494607	-0.122	-1
FTSJ1	1	0	1	1	2.49886	0.294359	1
FUBP3	1	0	1	1	-0.705383	-0.180956	-1
FUCA2	1	NA	1	0	-1.98506	-0.211789	-1
FUNDC2	1	1	1	1	2.08379	0.246361	1
FUT11	1	1	1	1	3.52281	0.54819	1
FUT7	1	NA	1	0	-1.29126	-0.178228	-1
FXN	1	0	1	1	-3.92348	-0.112066	-1
FXYD2	1	0	1	1	-0.56006	-0.0718231	-1
FXYD5	1	0	1	1	0.409509	0.184656	1
FYB1	1	0	1	1	1.49464	0.211191	1
FYB2	1	NA	1	0	-2.4323	-0.0598551	-1
FZD5	1	0	1	0	-0.344128	-0.0452978	-1
FZR1	1	1	1	1	1.39707	0.622486	1
G6PD	1	0	1	0	-1.4153	-0.166438	-1
GAB2	1	0	1	1	-3.26876	-0.118441	-1
GABBR2	1	0	1	0	1.31349	0.0215996	1
GABPB1	1	0	1	1	5.52182	0.372383	1
GADD45A	1	0	1	0	-0.894894	-0.0890807	-1
GADD45G	1	0	1	0	1.50085	0.0455648	1
GALM	1	0	1	0	-0.532629	-0.0134804	-1
GALNS	1	1	1	1	1.75109	0.42925	1
GALNTL5	1	0	1	0	2.5773	0.0447466	1
GAMT	1	1	1	1	0.402698	0.197823	1
GAN	1	0	1	0	-0.796917	-0.101479	-1
GANAB	1	0	1	0	1.63864	0.0742128	1
GAPDH	1	NA	1	1	-2.18297	-0.368287	-1
GAPT	1	0	1	0	-0.925448	-0.377705	-1
GAPVD1	1	0	1	1	-1.41107	-0.0543267	-1
GAREM1	1	0	1	1	-0.424401	-0.119816	-1
GAREM2	0	1	1	1	-0.0376295	-0.120217	-1
GARNL3	1	0	1	1	-0.545698	-0.102077	-1
GAS1	1	0	1	0	0.767096	0.122737	1
GATA3	1	0	1	0	0.767096	0.122737	1
GATAD1	1	0	1	0	-0.486935	-0.0324034	-1
GATB	1	0	1	0	-1.40995	-0.0206227	-1
GATD3A	1	0	1	0	1.53427	0.165647	1
GBA	0	1	1	1	0.218778	0.918868	1
GBA2	1	0	1	1	-0.524667	-0.091398	-1
GBGT1	0	1	1	1	0.313746	0.341045	1
GBP5	1	0	1	0	-1.06033	-0.071897	-1
GCA	0	0	1	0	0.554579	0.186987	1
GCAT	1	0	1	0	-1.014	-0.273345	-1
GCDH	1	0	1	0	0.788565	0.0239741	1
GCH1	1	0	1	1	0.449662	0.186324	1
GCK	1	0	1	1	0.675065	0.147431	1
GCLM	1	0	1	0	-1.3959	-0.103262	-1
GDA	1	0	1	0	-0.415376	-0.0266212	-1
GDAP2	0	1	1	1	0.653225	0.503982	1
GDI1	1	NA	1	0	-1.96849	-0.0594511	-1
GDPD3	1	NA	1	0	1.60708	0.0467009	1
GEM	1	0	1	0	1.83995	0.101657	1
GFM1	1	0	1	0	1.13973	0.0890036	1
GK	1	1	1	1	0.449015	0.31808	1
GLDC	1	0	1	0	-1.75337	-0.0545086	-1
GLDN	1	1	1	1	2.18608	0.97718	1
GLIPR1	1	0	1	1	1.18238	0.24763	1
GLIPR2	1	0	1	1	1.18238	0.24763	1
GLRX	1	1	1	1	2.35476	0.288677	1
GLS2	1	1	1	1	1.97118	0.323905	1
GLT1D1	0	0	1	1	0.748384	0.349656	1
GLUL	1	0	1	1	3.05978	0.250169	1
GMFG	1	1	1	1	0.97829	0.234831	1
GMIP	0	1	1	1	0.430946	0.225464	1
GMPR	1	NA	1	0	-0.826428	-0.52343	-1
GNA15	1	0	1	1	0.546753	0.1625	1
GNAI2	1	0	1	1	1.39099	0.127044	1
GNAI3	0	0	1	1	0.331152	0.228662	1
GNB2	1	0	1	0	-0.322098	-0.0342918	-1
GNB3	1	0	1	0	-0.938694	-0.0559947	-1
GNG10	1	0	1	0	-0.729106	-0.039291	-1
GNG5	1	0	1	1	0.536305	0.148918	1
GNG7	1	0	1	1	0.536305	0.148918	1
GNL2	1	0	1	1	3.7477	0.1722	1
GNPTAB	0	0	1	1	-0.379583	-0.181632	-1
GOLGA3	1	0	1	1	-0.327978	-0.104292	-1
GOLGA7	1	0	1	1	-4.97229	-0.0586833	-1
GOLGA7B	1	0	1	1	-4.97229	-0.0586833	-1
GOLIM4	1	1	1	1	2.04176	0.818485	1
GPALPP1	1	0	1	0	0.54687	0.0882066	1
GPAM	1	0	1	1	0.566231	0.0909932	1
GPAT3	1	0	1	1	1.63441	0.123231	1
GPATCH11	1	0	1	0	1.03171	0.0886519	1
GPI	0	0	1	0	0.762289	0.11565	1
GPLD1	1	0	1	1	7.53898	0.687291	1
GPR132	1	0	1	0	-0.914377	-0.239001	-1
GPR137B	1	0	1	1	1.46612	0.340773	1
GPR161	0	1	1	1	0.223377	0.238318	1
GPR65	1	0	1	0	0.415208	0.0789151	1
GPR84	1	NA	1	0	-0.847377	-0.162679	-1
GPT	1	0	1	0	0.843538	0.00543673	1
GPX3	1	0	1	0	-1.21441	-0.553254	-1
GRAMD2B	1	0	1	0	-1.21441	-0.553254	-1
GRB2	0	0	1	1	-1.19668	-0.305015	-1
GREB1L	1	0	1	1	1.85684	0.16289	1
GRHPR	1	0	1	1	-2.92851	-0.129286	-1
GRIA3	1	0	1	0	0.490014	0.140959	1
GRIP2	1	0	1	0	1.56327	0.0794501	1
GSAP	1	0	1	0	-1.31179	-0.159913	-1
GSDMB	1	0	1	1	-1.14568	-0.101349	-1
GSDMD	1	0	1	1	0.508924	0.108819	1
GSE1	1	0	1	1	0.508924	0.108819	1
GSR	1	0	1	1	0.508924	0.108819	1
GSTM3	0	1	1	1	0.05155	0.126017	1
GSTZ1	0	0	1	0	0.444582	0.10356	1
GTDC1	1	0	1	0	-0.438451	-0.132905	-1
GTF2A2	1	0	1	0	-0.902364	-0.0739988	-1
GTF2B	1	0	1	1	-0.725418	-0.109085	-1
GTF2H5	1	0	1	1	1.26416	0.209205	1
GTF2IRD2	1	0	1	0	2.68933	0.496439	1
GTF3C1	1	0	1	0	-1.37146	-0.00812424	-1
GUF1	1	0	1	1	-0.348082	-0.141145	-1
GYS1	1	0	1	1	-0.316394	-0.0796957	-1
GZMA	1	0	1	1	0.511791	0.124406	1
HABP4	1	NA	1	0	1.6537	0.156629	1
HADH	1	0	1	1	5.10121	0.252411	1
HAUS5	1	1	1	1	1.81571	0.259257	1
HBP1	1	0	1	1	0.534026	0.0988953	1
HBQ1	1	0	1	0	-0.578632	-0.0519264	-1
HCAR1	1	0	1	1	0.462286	0.459861	1
HCK	1	0	1	0	-0.611396	-0.0396798	-1
HCLS1	1	0	1	1	0.825153	0.274216	1
HDAC1	1	0	1	1	-2.83928	-0.160365	-1
HDAC10	1	0	1	0	-0.994636	-0.164438	-1
HDAC4	1	NA	1	0	-2.70527	-0.116621	-1
HDHD5	1	0	1	0	-1.48398	-0.0550699	-1
HERC5	1	0	1	1	2.13902	0.0919065	1
HES1	1	0	1	1	0.253796	0.0707192	1
HES2	0	1	1	1	0.487324	0.364011	1
HHIPL2	1	0	1	0	1.44884	0.0433541	1
HIBADH	0	1	1	1	-0.194771	-0.151925	-1
HIF1A	0	1	1	1	-0.194771	-0.151925	-1
HIF1AN	0	1	1	1	-0.194771	-0.151925	-1
HIP1R	1	0	1	1	-0.741716	-0.0775912	-1
HIPK2	0	0	1	0	-2.42901	-0.164367	-1
HIVEP1	0	0	1	1	-0.398882	-0.11285	-1
HIVEP2	1	0	1	1	0.492514	0.0394697	1
HJURP	1	NA	1	0	2.6806	0.887301	1
HLCS	1	1	1	1	0.974512	0.27437	1
HLF	0	0	1	0	-0.808024	-0.10425	-1
HM13	0	0	1	1	0.552325	0.193556	1
HMG20A	0	0	1	1	0.33218	0.110978	1
HMGA2	0	0	1	1	0.33218	0.110978	1
HMGB2	0	1	1	1	0.0740343	0.121115	1
HMGXB4	1	1	1	1	0.526525	0.201953	1
HMOX2	0	1	1	1	0.070424	0.066954	1
HNRNPA2B1	1	0	1	0	0.508194	0.00428	1
HNRNPF	1	0	1	0	0.889697	0.0261234	1
HNRNPH2	1	0	1	1	-0.649226	-0.0836705	-1
HNRNPK	1	0	1	1	2.93526	0.269205	1
HNRNPL	1	1	1	1	4.63341	1.21698	1
HNRNPM	1	0	1	0	-3.40748	-0.126384	-1
HOMER2	1	0	1	1	0.785708	0.0813744	1
HOMEZ	1	0	1	0	-0.713594	-0.187175	-1
HORMAD1	1	0	1	1	-1.50305	-0.109843	-1
HP	0	NA	1	1	-0.390175	-2.68339	-1
HPGD	0	0	1	1	-0.468066	-0.252055	-1
HPRT1	1	0	1	1	0.956366	0.119026	1
HR	1	0	1	0	-2.41322	-0.17197	-1
HS2ST1	0	1	1	0	-0.0491616	-0.133476	-1
HS3ST2	0	1	1	0	-0.0491616	-0.133476	-1
HSD11B1L	0	1	1	0	-0.0491616	-0.133476	-1
HSD17B11	1	0	1	0	-0.791256	-0.0855732	-1
HSD17B3	1	0	1	1	2.39826	0.177439	1
HSDL1	1	0	1	1	0.63147	0.612835	1
HSF2BP	0	1	1	1	0.597831	0.605662	1
HSH2D	1	1	1	1	1.19965	0.289227	1
HSP90AA1	1	0	1	0	2.17282	0.583477	1
HSP90B1	1	0	1	1	1.00557	0.344159	1
HSPA12A	1	0	1	0	0.461801	0.238789	1
HSPA1L	1	1	1	1	1.37242	0.280122	1
HSPA5	1	0	1	1	0.451254	0.0834199	1
HSPA6	1	0	1	0	-0.512703	-0.0597621	-1
HSPB1	1	0	1	0	-0.654479	-0.121289	-1
HSPE1	0	1	1	1	-0.229062	-0.354314	-1
HTATIP2	0	1	1	1	-0.229062	-0.354314	-1
HTRA2	1	0	1	1	0.915868	0.167882	1
HUS1	1	0	1	1	-0.446646	-0.127053	-1
HYI	1	0	1	1	2.33093	0.19239	1
HYKK	1	1	1	1	1.18154	0.449839	1
HYOU1	1	0	1	0	-1.17191	-0.0447231	-1
IBTK	1	0	1	1	-1.32971	-0.296405	-1
ICAM1	1	0	1	0	-1.02675	-0.137951	-1
ICAM3	1	0	1	0	-0.613433	-0.0316134	-1
ICE2	1	0	1	0	2.31839	0.0880562	1
ICOSLG	1	0	1	1	2.42422	0.156414	1
IDH1	1	0	1	0	0.73206	0.059066	1
IDH3G	1	0	1	0	1.13434	0.049694	1
IDO1	1	0	1	1	1.21506	0.536348	1
IDUA	1	0	1	1	1.21506	0.536348	1
IER3	1	0	1	1	0.876222	0.342068	1
IFFO1	1	0	1	1	1.55413	0.329517	1
IFI16	1	0	1	1	0.603995	0.377202	1
IFI6	1	0	1	1	1.81207	0.227302	1
IFIH1	1	1	1	1	1.27802	0.32156	1
IFIT2	0	1	1	1	0.56109	0.335126	1
IFIT5	1	1	1	1	-0.67769	-0.182041	-1
IFNAR1	1	0	1	1	-0.97446	-0.237777	-1
IFNAR2	0	0	1	1	-0.308478	-0.174101	-1
IFNGR1	0	1	1	1	0.176704	0.0871278	1
IFNGR2	1	NA	1	1	1.73017	0.7398	1
IFT172	1	NA	1	1	0.79475	0.596465	1
IFT46	1	0	1	0	0.566494	0.0770619	1
IFT74	1	0	1	0	-1.04734	-0.0387232	-1
IGBP1	1	NA	1	0	-2.04697	-0.268242	-1
IGF2BP2	1	NA	1	0	-2.04697	-0.268242	-1
IGFBP3	1	0	1	1	0.874721	0.167138	1
IGHMBP2	1	0	1	1	0.63668	0.0498497	1
IGIP	1	0	1	1	-0.889493	-0.117281	-1
IGSF9	1	0	1	1	5.60439	0.476925	1
IKBKB	1	0	1	1	4.18322	0.246404	1
IKBKG	1	0	1	1	4.18322	0.246404	1
IKZF4	1	0	1	0	1.23461	0.128391	1
IL10	1	0	1	1	2.07408	0.413905	1
IL10RB	1	0	1	1	-0.686432	-0.258589	-1
IL12B	0	0	1	1	-0.79449	-0.29393	-1
IL13RA1	1	0	1	0	-1.34996	-0.198203	-1
IL15RA	1	1	1	1	1.87879	0.679967	1
IL17D	1	1	1	1	2.90795	1.31962	1
IL17RB	1	1	1	1	5.68322	0.944362	1
IL17RD	1	0	1	1	2.94347	0.630704	1
IL17RE	1	0	1	1	5.16582	0.0169535	1
IL18	1	1	1	1	6.99895	1.60216	1
IL18R1	1	1	1	1	3.86909	1.12289	1
IL18RAP	0	0	1	1	-0.785678	-0.22449	-1
IL1A	1	1	1	1	2.06461	0.378658	1
IL1B	1	1	1	1	2.06461	0.378658	1
IL1R2	1	1	1	1	3.99158	0.770864	1
IL1RAP	1	0	1	1	2.03745	0.0654309	1
IL20RB	1	1	1	1	1.13283	0.294241	1
IL21R	1	0	1	1	2.66019	0.0923041	1
IL2RA	1	0	1	0	1.67194	0.0298115	1
IL2RG	0	0	1	1	-0.348692	-0.189234	-1
IL4R	1	1	1	1	0.749854	0.188471	1
IL6R	0	0	1	1	0.218672	0.122024	1
IL7	0	0	1	1	-0.238972	-0.119956	-1
IL7R	1	0	1	0	-1.87814	-0.0181303	-1
IMPACT	1	0	1	0	-1.87814	-0.0181303	-1
ING2	1	0	1	0	1.84701	0.332325	1
ING4	1	0	1	0	1.38684	0.0598889	1
ING5	1	0	1	1	-0.367073	-0.0663565	-1
INSIG1	1	0	1	0	0.374105	0.0749465	1
INSL3	1	0	1	1	2.76409	0.164257	1
INSL6	1	0	1	1	2.76409	0.164257	1
INTS8	1	0	1	1	2.76409	0.164257	1
INVS	1	0	1	1	1.11561	0.101259	1
IPCEF1	1	0	1	0	0.625216	0.0660206	1
IPMK	1	0	1	1	-0.55874	-0.1091	-1
IPO4	1	NA	1	0	-2.77024	-0.550111	-1
IPO7	1	0	1	1	0.690104	0.119959	1
IPP	1	0	1	1	-1.07074	-0.0609677	-1
IQCB1	1	0	1	0	-3.39832	-0.181839	-1
IQCE	1	0	1	0	1.1972	0.078041	1
IQCF2	1	0	1	0	-0.759908	-0.087003	-1
IQGAP1	1	0	1	0	0.767458	0.149905	1
IQGAP2	1	1	1	1	0.400668	0.142488	1
IQGAP3	1	1	1	1	0.400668	0.142488	1
IQSEC1	0	1	1	1	0.299354	0.286509	1
IQSEC2	0	1	1	1	0.346102	0.227887	1
IRF1	1	0	1	1	1.27901	0.159644	1
IRF2	0	NA	1	0	-0.658632	-0.564587	-1
IRF2BPL	1	0	1	0	-0.583901	-0.0552745	-1
IRF3	0	0	1	1	0.261399	0.180403	1
IRF9	1	1	1	1	2.94096	0.87292	1
IRS1	1	1	1	1	2.00651	0.440633	1
IRX3	1	1	1	1	2.00651	0.440633	1
ISCA2	1	0	1	1	0.404489	0.183367	1
ISCU	1	0	1	1	0.404489	0.183367	1
ISG15	1	0	1	0	2.09524	0.0174646	1
ISG20	1	0	1	1	4.823	0.024533	1
ISG20L2	1	0	1	0	2.02311	0.0574439	1
ITGAL	1	0	1	0	1.26999	0.0118231	1
ITGAM	1	0	1	1	-0.73662	-0.405066	-1
ITGB2	1	1	1	1	0.73738	0.336288	1
ITGB3	0	0	1	1	0.527327	0.188408	1
ITGB7	1	0	1	1	1.08433	0.306877	1
ITM2C	1	NA	1	0	2.88388	0.00273865	1
ITPKA	1	0	1	1	-2.8395	-0.217563	-1
ITPKC	0	1	1	1	0.476365	0.226307	1
ITPRIP	1	0	1	1	1.42244	0.183666	1
ITPRIPL2	1	0	1	1	1.58166	0.3053	1
IYD	1	0	1	1	-1.62146	-0.158096	-1
IZUMO4	0	1	1	0	0.01712	0.389564	1
JAGN1	0	0	1	0	-0.553734	-0.119421	-1
JAK2	0	0	1	0	0.497518	0.119703	1
JAK3	0	0	1	1	-0.480711	-0.0903216	-1
JDP2	1	0	1	1	2.24881	0.331562	1
JMJD6	0	0	1	0	-0.417279	-0.0938476	-1
JMY	1	0	1	0	0.678421	0.0672992	1
JOSD2	0	1	1	1	0.319155	0.494865	1
JTB	1	0	1	0	-0.69272	-0.0301111	-1
JUNB	1	0	1	0	-0.594905	-0.0148275	-1
KANSL1L	0	1	1	1	0.0594941	0.149292	1
KAT2A	1	NA	1	0	-1.46899	-0.0845984	-1
KAT2B	1	0	1	0	1.66039	0.0163829	1
KAT6B	1	NA	1	0	-2.00918	-0.115571	-1
KATNAL2	1	NA	1	0	-1.61146	-0.0569373	-1
KBTBD3	1	NA	1	0	2.0931	0.214214	1
KCMF1	1	NA	1	0	1.55932	0.260885	1
KCNAB1	0	0	1	1	-0.733399	-0.391213	-1
KCNAB2	1	0	1	1	1.75583	0.251984	1
KCNC1	0	0	1	1	0.193104	0.114872	1
KCNH1	0	0	1	1	0.193104	0.114872	1
KCNJ10	0	0	1	1	0.193104	0.114872	1
KCNJ15	1	0	1	1	0.70673	0.176999	1
KCNJ2	1	0	1	1	0.70673	0.176999	1
KCTD12	1	1	1	1	-0.488016	-0.142912	-1
KCTD20	1	0	1	0	-0.549839	-0.00259841	-1
KDM1B	1	NA	1	0	-1.24126	-0.211261	-1
KDM2B	1	1	1	1	0.820016	0.180976	1
KDM4B	1	0	1	0	-1.10265	-0.0271972	-1
KDM5B	1	0	1	1	1.12849	0.127813	1
KDM6B	1	0	1	1	-0.621758	-0.131145	-1
KEAP1	1	0	1	0	-0.526458	-0.00258535	-1
KHDRBS3	1	0	1	1	1.05899	0.0749882	1
KHK	1	NA	1	0	-2.4334	-0.327978	-1
KHNYN	1	NA	1	1	-1.39073	-0.9924	-1
KIAA0040	1	0	1	0	0.5699	0.0735639	1
KIAA0930	0	1	1	1	0.255484	0.750853	1
KIF13A	1	0	1	1	1.79891	0.197477	1
KIF16B	1	0	1	0	0.918143	0.0948053	1
KIF21B	1	0	1	0	0.918143	0.0948053	1
KIF25	0	1	1	1	0.0908119	0.26625	1
KIF26B	1	0	1	1	-0.862243	-0.156521	-1
KLF16	1	1	1	1	0.984515	0.485681	1
KLF5	1	1	1	1	0.984515	0.485681	1
KLF6	1	NA	1	1	3.94199	0.323093	1
KLF7	1	0	1	0	3.17919	0.105701	1
KLHL2	1	0	1	1	0.52826	0.109599	1
KLHL42	0	0	1	1	0.246375	0.361389	1
KLHL8	1	0	1	0	0.539681	0.0166424	1
KLK10	1	0	1	0	2.37063	0.0662312	1
KMO	1	NA	1	0	-1.5659	-0.502881	-1
KNTC1	0	1	1	1	0.815493	2.59257	1
KPNA1	1	NA	1	0	-2.92755	-0.217751	-1
KPNA5	1	0	1	0	1.08216	0.0458407	1
KPNB1	1	0	1	1	-0.491941	-0.108196	-1
KREMEN1	1	0	1	0	0.427288	0.0861021	1
KREMEN2	0	1	1	1	0.32803	0.456088	1
KRT19	1	1	1	1	0.816269	0.385124	1
KRT23	1	0	1	0	1.14255	0.0381941	1
KRT24	1	0	1	1	-0.527773	-0.309517	-1
KSR1	1	0	1	1	-0.527773	-0.309517	-1
L3MBTL2	1	0	1	1	-0.527773	-0.309517	-1
LACTB	1	0	1	1	-1.89402	-0.0494228	-1
LAMTOR2	0	1	1	0	0.0327232	0.254963	1
LAMTOR5	1	1	1	1	1.9747	0.242541	1
LAPTM5	0	0	1	1	1.59485	1.09303	1
LARGE1	0	1	1	1	-0.28457	-0.244788	-1
LARGE2	1	1	1	1	2.41991	0.370926	1
LASP1	0	0	1	1	0.299167	0.14231	1
LAT2	1	0	1	1	1.9339	0.153359	1
LBP	1	0	1	1	1.9339	0.153359	1
LCMT2	0	1	1	1	0.555247	0.193763	1
LCN2	1	1	1	1	1.16242	0.482839	1
LCP1	1	0	1	0	1.79529	0.0553042	1
LCP2	1	0	1	0	1.79529	0.0553042	1
LDHA	1	0	1	0	-1.2603	-0.157667	-1
LGALS3	1	0	1	0	0.654918	0.0877109	1
LGALS3BP	1	0	1	0	0.654918	0.0877109	1
LHFPL2	1	0	1	1	1.18558	0.152579	1
LHFPL4	0	0	1	1	-0.362272	-0.216601	-1
LIMK2	1	0	1	1	0.641956	0.217279	1
LIMS1	1	1	1	1	1.01311	0.564342	1
LITAF	1	0	1	0	-0.926462	-0.0128575	-1
LMBRD2	1	0	1	0	1.00724	0.138946	1
LMF1	1	0	1	0	2.216	0.0475368	1
LMF2	1	0	1	0	2.216	0.0475368	1
LMNA	1	0	1	1	-0.787716	-0.256088	-1
LMNB1	1	0	1	0	1.12072	0.0162088	1
LMO2	1	0	1	1	1.76485	0.41196	1
LMO4	1	0	1	0	-1.87609	-0.00567083	-1
LOC100126544	1	1	1	1	4.02246	0.730132	1
LOC100141266	1	1	1	1	4.02246	0.730132	1
LOC100296121	1	1	1	1	4.02246	0.730132	1
LOC100297676	1	1	1	1	4.02246	0.730132	1
LOC100298356	1	1	1	1	4.02246	0.730132	1
LOC100851913	1	NA	1	0	-1.61177	-0.828474	-1
LOC100852077	1	NA	1	0	1.92745	0.472573	1
LOC101904413	1	0	1	0	-2.09051	-0.0660725	-1
LOC101905136	1	NA	1	0	5.88131	0.285312	1
LOC104968422	1	0	1	1	1.92372	0.155595	1
LOC104968634	1	0	1	0	4.5423	0.11777	1
LOC104975830	1	1	1	1	2.13984	0.385764	1
LOC107131224	1	0	1	1	7.97713	0.748837	1
LOC107131241	1	0	1	1	7.97713	0.748837	1
LOC107131749	1	0	1	1	6.54644	0.321229	1
LOC112441463	0	0	1	1	-1.19601	-0.461369	-1
LOC112441507	1	0	1	0	-0.54849	-0.1581	-1
LOC112442378	1	NA	1	0	-1.39484	-0.39975	-1
LOC112444847	1	0	1	1	4.14256	0.61812	1
LOC281376	0	NA	1	0	-0.595967	-0.709811	-1
LOC407171	1	1	1	1	1.17798	0.493726	1
LOC505479	0	1	1	1	0.96597	0.713153	1
LOC507443	1	0	1	1	1.3115	0.137705	1
LOC508455	1	0	1	1	1.3115	0.137705	1
LOC508646	1	0	1	0	-2.19214	-0.0519396	-1
LOC508879	0	1	1	1	0.487866	2.39204	1
LOC509283	1	NA	1	1	-6.98929	-0.321266	-1
LOC511531	0	1	1	1	0.354526	0.475041	1
LOC512486	1	NA	1	0	2.28814	0.102189	1
LOC512672	1	0	1	0	4.39783	0.355272	1
LOC513329	1	NA	1	0	-3.69878	-0.116379	-1
LOC515676	1	0	1	1	3.96475	0.273507	1
LOC516849	1	NA	1	0	3.27074	0.237711	1
LOC522763	1	0	1	0	-0.644329	-0.109704	-1
LOC525947	1	0	1	0	1.29589	0.161184	1
LOC526163	1	NA	1	0	-1.83382	-0.227927	-1
LOC526787	1	0	1	1	-4.28117	-0.116553	-1
LOC527744	1	0	1	1	3.75243	0.375074	1
LOC528040	1	0	1	1	2.03505	0.129024	1
LOC528802	1	0	1	1	2.24605	0.0961912	1
LOC529196	1	0	1	0	1.09967	0.252233	1
LOC530653	1	0	1	1	6.33022	0.415877	1
LOC574091	1	1	1	1	8.44202	0.761032	1
LOC613282	0	1	1	1	0.719305	0.445193	1
LOC614923	1	NA	1	0	5.55251	0.156629	1
LOC616254	1	NA	1	0	6.15915	0.0498478	1
LOC618268	1	0	1	0	1.09628	0.175121	1
LOC618409	1	0	1	1	1.35011	0.142176	1
LOC618463	0	0	1	1	-0.443712	-0.143575	-1
LOC618664	1	0	1	0	1.68826	0.0391526	1
LOC781494	1	1	1	1	2.40459	0.740734	1
LOC785803	1	0	1	1	-0.839657	-0.0624588	-1
LOC786350	1	0	1	1	-1.89219	-0.291611	-1
LOC786974	1	0	1	1	-1.89219	-0.291611	-1
LOC788801	0	0	1	0	0.43415	0.12549	1
LOXL3	0	0	1	0	0.43415	0.12549	1
LPAR3	1	0	1	1	-5.72193	-0.245459	-1
LPCAT2	1	NA	1	1	-2.9024	-0.405005	-1
LPCAT4	1	0	1	1	-0.722376	-0.0745368	-1
LPIN1	0	0	1	1	1.31242	1.14128	1
LPIN2	1	NA	1	1	-3.99466	-0.3066	-1
LPL	1	0	1	0	1.06218	0.0351534	1
LRAT	1	NA	1	0	1.31725	0.170251	1
LRBA	1	0	1	0	-0.59933	-0.0249237	-1
LRG1	1	0	1	0	-0.584419	-0.0384495	-1
LRIG1	1	0	1	1	-0.394744	-0.0703425	-1
LRP3	1	0	1	1	5.79653	0.192497	1
LRP5	1	0	1	1	0.978325	0.104594	1
LRP8	1	0	1	1	0.566266	0.0968647	1
LRRC3	1	0	1	1	0.552296	0.159969	1
LRRC41	0	0	1	0	0.453688	0.147246	1
LRRC45	1	0	1	0	0.645199	0.0825438	1
LRRC47	0	1	1	1	0.372687	0.291285	1
LRRC63	0	1	1	1	1.02681	2.55515	1
LRRC8D	1	0	1	0	-0.538884	-0.0297337	-1
LRRFIP1	0	1	1	1	0.164039	0.620083	1
LRRFIP2	1	0	1	0	-1.53766	-0.0491585	-1
LRRK2	1	0	1	0	0.79928	0.0348176	1
LSP1	1	0	1	1	-1.21017	-0.100258	-1
LTBR	1	0	1	1	-1.21017	-0.100258	-1
LTF	1	0	1	1	1.18236	0.071668	1
LUC7L3	1	0	1	1	1.18236	0.071668	1
LURAP1L	1	NA	1	1	-2.04643	-0.400099	-1
LY6E	0	NA	1	1	0.688663	1.93573	1
LY9	0	NA	1	1	0.688663	1.93573	1
LYL1	1	0	1	1	0.595343	0.0912305	1
LYN	1	0	1	1	0.411525	0.23437	1
LYPD5	1	0	1	1	-0.678851	-0.150321	-1
LYPD6B	1	0	1	1	-0.678851	-0.150321	-1
LYPLA1	1	NA	1	0	0.538428	0.494203	1
LYRM1	1	NA	1	0	0.538428	0.494203	1
LYST	1	1	1	1	0.652428	0.267082	1
LZTS3	1	0	1	1	1.01974	0.303762	1
M1AP	1	0	1	0	0.786285	0.00614496	1
MACC1	1	0	1	0	-0.386176	-0.0300503	-1
MAEA	1	1	1	1	1.42654	0.330858	1
MAFF	1	NA	1	0	-3.74379	-0.172203	-1
MAFG	1	0	1	1	0.970878	0.175524	1
MAGI1	1	0	1	1	-0.746404	-0.214156	-1
MAML2	0	1	1	1	0.167712	0.180816	1
MAN2A1	1	1	1	1	0.448958	0.465863	1
MAN2A2	1	1	1	1	0.650467	0.215417	1
MANF	0	1	1	1	0.323973	0.206741	1
MANSC4	1	0	1	0	0.84062	0.0275516	1
MAOA	1	1	1	1	-2.37441	-0.486901	-1
MAP10	1	0	1	0	1.18877	0.0098883	1
MAP1LC3B	1	0	1	1	1.12898	0.112779	1
MAP2K2	1	0	1	0	-0.61196	-0.0911419	-1
MAP2K3	1	0	1	1	-0.589196	-0.25966	-1
MAP3K11	0	1	1	1	0.438802	0.287803	1
MAP3K14	0	1	1	1	0.23114	0.348622	1
MAP3K21	1	0	1	0	0.257919	0.0360752	1
MAP3K5	1	0	1	1	0.973751	0.106116	1
MAP4K1	1	1	1	1	0.49698	0.404581	1
MAP6D1	1	0	1	0	-0.281663	-0.0543628	-1
MAP7	1	0	1	0	-0.44985	-0.0510371	-1
MAPK1	1	1	1	1	0.769262	0.297062	1
MAPK14	1	0	1	0	0.728756	0.126265	1
MAPK1IP1L	1	1	1	1	0.629914	0.097434	1
MAPK3	1	0	1	1	0.81374	0.152022	1
MAPK6	1	0	1	1	1.79367	0.316931	1
MAPK8	1	0	1	1	1.79367	0.316931	1
MAPK8IP3	1	NA	1	1	4.37536	0.872446	1
MAPKAPK2	0	1	1	1	0.353059	0.166766	1
MAPKAPK3	0	1	1	1	0.353059	0.166766	1
MAPRE1	1	0	1	1	0.875896	0.12442	1
MAPRE2	1	1	1	1	1.18973	0.242935	1
MARCKS	1	0	1	0	0.684784	0.0503333	1
MARCO	0	1	1	1	-0.0800052	-0.142948	-1
MARK2	0	0	1	0	-0.534905	-0.117263	-1
MAST1	1	1	1	1	7.87989	0.504518	1
MAX	1	0	1	1	2.57647	0.342231	1
MBD2	1	1	1	1	0.981597	0.162953	1
MBOAT7	1	1	1	1	0.329462	0.191428	1
MBTPS2	1	1	1	1	0.759384	0.315301	1
MCCC1	1	0	1	0	1.86043	0.00581574	1
MCCC2	0	1	1	1	0.0818877	0.103937	1
MCEMP1	0	0	1	0	-0.591777	-0.162564	-1
MCF2L2	1	0	1	1	1.84439	0.104941	1
MCL1	1	0	1	1	-1.58793	-0.151259	-1
MCMBP	1	0	1	0	0.658277	0.0608072	1
MCTP2	1	0	1	1	3.26329	0.564039	1
MCU	1	0	1	0	-0.332544	-0.0670122	-1
MCUB	0	1	1	1	-0.460164	-0.260392	-1
MDH2	1	0	1	1	4.46622	0.221853	1
MDM1	1	1	1	1	1.10692	1.01038	1
ME2	1	NA	1	0	-2.13872	-0.16329	-1
MECR	1	0	1	0	0.389105	0.0779385	1
MED11	1	0	1	1	-0.839279	-0.126443	-1
MED12L	0	0	1	1	-0.449822	-0.200469	-1
MED23	0	1	1	1	0.143401	0.156817	1
MEF2C	0	0	1	1	0.172007	0.208362	1
MEFV	1	0	1	1	-2.4262	-0.144007	-1
MEGF9	0	0	1	0	-0.458423	-0.0921537	-1
MEIOB	1	0	1	0	1.06411	0.110487	1
MEMO1	1	0	1	0	-0.480386	-0.074323	-1
METTL22	0	1	1	1	1.93198	0.948217	1
METTL25	1	0	1	1	-1.4571	-0.165856	-1
MFAP1	1	0	1	0	1.82	0.0297954	1
MFAP3	1	0	1	1	-1.0466	-0.146788	-1
MFGE8	1	0	1	0	-0.597309	-0.0169919	-1
MFSD1	1	NA	1	1	1.17454	0.618902	1
MFSD6L	1	0	1	0	-0.499438	-0.156501	-1
MFSD8	1	1	1	1	-0.979001	-0.287177	-1
MGAM	1	1	1	1	-0.979001	-0.287177	-1
MGARP	1	0	1	1	0.967889	0.148999	1
MGAT5	1	0	1	0	-0.750134	-0.0384894	-1
MGME1	1	0	1	1	1.42076	0.151417	1
MIB2	0	1	1	1	0.558594	0.587034	1
MICALL2	1	NA	1	1	-2.1774	-0.364018	-1
MICU3	1	0	1	1	1.31474	0.154784	1
MID2	1	0	1	0	0.422737	0.0610276	1
MIDN	0	1	1	1	0.229436	0.275052	1
MIGA2	1	1	1	1	-0.690983	-0.238535	-1
MILR1	1	0	1	0	-0.640284	-0.0311962	-1
MINDY1	1	0	1	1	-0.472747	-0.158827	-1
MIP	1	0	1	0	2.06393	0.0296668	1
MITF	1	0	1	0	2.06393	0.0296668	1
MKLN1	1	0	1	1	0.958602	0.122169	1
MKNK1	1	0	1	0	-2.99959	-0.0724957	-1
MKRN1	1	0	1	1	-0.808957	-0.164281	-1
MKS1	1	NA	1	0	5.51363	0.0325574	1
MLH1	1	0	1	0	-1.3124	-0.305	-1
MLH3	1	1	1	1	1.91713	0.408253	1
MLKL	NA	1	1	0	0.626975	2.41419	1
MLXIP	1	0	1	1	-0.336718	-0.0581369	-1
MLXIPL	1	0	1	0	1.10568	0.0639355	1
MLYCD	1	0	1	0	0.504803	0.0782197	1
MMP1	0	0	1	1	0.359794	0.123129	1
MMP15	0	0	1	1	0.359794	0.123129	1
MMP25	1	0	1	0	-1.2969	-0.0434316	-1
MMP8	1	0	1	0	-1.2969	-0.0434316	-1
MMP9	1	1	1	1	1.79275	0.124987	1
MMS19	1	0	1	1	0.947144	0.272564	1
MNT	1	0	1	1	0.947144	0.272564	1
MOB1A	1	0	1	1	1.40274	0.0717974	1
MOB3A	1	0	1	1	1.40274	0.0717974	1
MOB3B	1	0	1	0	0.566647	0.023712	1
MOB3C	1	NA	1	0	-4.05459	-0.00773968	-1
MOCOS	1	0	1	0	0.790128	0.0714624	1
MOCS2	0	1	1	1	0.0441148	0.171507	1
MORC2	1	0	1	0	1.95664	0.138632	1
MORC3	0	0	1	0	-1.60956	-0.34527	-1
MORF4L1	0	0	1	0	-1.60956	-0.34527	-1
MORN5	0	1	1	1	-1.17164	-0.699296	-1
MOV10	1	0	1	0	-0.447126	-0.0453356	-1
MPC1	1	0	1	0	-0.549707	-0.062314	-1
MPHOSPH8	0	1	1	1	0.113778	0.304076	1
MPHOSPH9	0	1	1	1	0.113778	0.282987	1
MPL	1	0	1	0	-0.470647	-0.0404003	-1
MPO	1	0	1	0	0.587188	0.0744869	1
MRC2	1	0	1	0	-0.659428	-0.0126995	-1
MRI1	1	0	1	1	7.13494	0.543223	1
MRNIP	1	1	1	1	2.54512	0.762294	1
MRPL33	1	0	1	0	-0.818868	-0.0161164	-1
MRPL49	1	0	1	1	-0.935187	-0.141502	-1
MRPS17	1	1	1	1	0.285957	0.381686	1
MRS2	1	0	1	1	-1.93183	-0.276629	-1
MS4A3	1	0	1	1	-1.93183	-0.276629	-1
MS4A8	1	0	1	1	-1.07964	-0.100836	-1
MSANTD1	1	NA	1	0	4.06077	0.248433	1
MSC	1	0	1	0	3.25332	0.154372	1
MSI2	1	0	1	0	-0.338218	-0.0896776	-1
MSL1	1	1	1	1	0.524243	0.443522	1
MSN	1	0	1	1	-1.01453	-0.152228	-1
MSR1	1	0	1	1	0.587487	0.149275	1
MSRB2	1	0	1	0	-0.435457	-0.0648012	-1
MT1E	1	0	1	0	-0.363491	-0.0388971	-1
MT2A	1	0	1	1	-1.01719	-0.090904	-1
MTA3	1	0	1	0	-0.421425	-0.0543291	-1
MTDH	1	1	1	1	1.18615	0.280312	1
MTERF2	1	0	1	1	2.07979	0.225603	1
MTF1	1	0	1	1	2.07979	0.225603	1
MTHFR	1	1	1	1	4.01073	0.936934	1
MTIF3	1	0	1	1	2.58738	0.291507	1
MTMR1	1	1	1	1	0.901344	0.23193	1
MTMR10	1	0	1	1	-0.76276	-0.106647	-1
MTRR	1	0	1	1	1.82143	0.33748	1
MVP	1	0	1	1	0.612672	0.124031	1
MX1	1	0	1	1	0.612672	0.124031	1
MX2	0	0	1	1	-0.574404	-0.185614	-1
MXD1	1	0	1	1	0.768656	0.177559	1
MXI1	0	0	1	1	0.222094	0.144981	1
MYBL2	0	1	1	1	0.219237	0.199119	1
MYBPH	1	0	1	1	-1.96197	-0.139077	-1
MYC	1	NA	1	0	-0.81914	-0.179372	-1
MYD88	1	0	1	1	0.988232	0.303403	1
MYEF2	1	0	1	1	-0.647686	-0.131023	-1
MYH9	1	0	1	1	1.03754	0.117124	1
MYL12B	1	1	1	1	-0.82272	-0.667918	-1
MYL6	0	0	1	1	1.12233	0.510724	1
MYLK3	1	NA	1	0	-0.512854	-0.381647	-1
MYO10	1	0	1	0	0.614658	0.0337751	1
MYO1F	1	0	1	0	-0.576687	-0.0797234	-1
MYO6	1	0	1	1	1.31319	0.0853715	1
MYO9A	1	0	1	1	-0.836531	-0.159751	-1
MYO9B	1	0	1	0	-0.34028	-0.0549065	-1
MYOZ1	1	0	1	1	4.89116	0.181867	1
MYRF	0	1	1	1	-0.573641	-0.215208	-1
MYZAP	1	0	1	0	0.753394	0.0165372	1
N4BP1	1	0	1	0	-0.400167	-0.03543	-1
NAB2	1	0	1	1	-1.66994	-0.0797781	-1
NABP1	1	0	1	1	-0.406092	-0.0450955	-1
NADK2	1	0	1	1	5.09683	0.281871	1
NAF1	1	0	1	1	3.15522	0.15392	1
NAIP	1	1	1	1	2.55259	0.235597	1
NAPSA	1	0	1	1	1.57102	0.0706595	1
NARS2	1	NA	1	0	-2.80554	-0.578067	-1
NASP	0	1	1	1	0.527067	0.297946	1
NCAPH	1	0	1	1	2.88395	0.0966903	1
NCBP3	1	0	1	0	-0.797464	-0.0614571	-1
NCF1	1	NA	1	0	1.21334	0.221319	1
NCF2	0	0	1	1	-0.543233	-0.0809721	-1
NCF4	0	1	1	1	-0.202915	-0.120375	-1
NCKAP1L	0	0	1	0	-0.470731	-0.0682701	-1
NCKAP5	0	0	1	1	-0.413213	-0.0939921	-1
NCLN	0	1	1	1	0.294742	0.273456	1
NCR1	1	NA	1	0	-1.97735	-0.161641	-1
NCR3	0	1	1	1	-0.558508	-0.31088	-1
NCS1	1	0	1	0	-1.38348	-0.0540576	-1
ND1	1	0	1	1	-1.41241	-0.063542	-1
ND2	1	0	1	1	-0.693607	-0.0445545	-1
ND4	1	0	1	1	-0.693607	-0.0445545	-1
ND5	0	0	1	1	0.223583	0.179818	1
NDFIP2	0	1	1	1	0.310196	0.170434	1
NDNF	0	0	1	0	0.337892	0.0739664	1
NDRG2	0	1	1	1	0.0898619	0.183939	1
NDRG4	1	0	1	0	-0.517452	-0.0205005	-1
NDST1	1	0	1	1	1.07473	0.054421	1
NDST2	0	0	1	0	0.304365	0.0907413	1
NDUFB1	0	1	1	1	0.117897	0.529225	1
NDUFB7	1	NA	1	0	-3.95559	-0.061624	-1
NDUFB8	0	1	1	1	-0.188495	-0.148487	-1
NDUFB9	0	1	1	1	-0.28323	-0.161532	-1
NDUFC2	1	0	1	1	-3.36772	-0.184001	-1
NDUFV2	1	0	1	1	-1.0775	-0.141218	-1
NECAP2	1	0	1	1	-0.754712	-0.362688	-1
NECTIN1	1	0	1	0	1.05486	0.0280172	1
NECTIN2	1	1	1	1	5.04796	0.431955	1
NEFH	1	0	1	0	-2.28721	-0.08886	-1
NEK4	0	0	1	1	-0.30999	-0.0922702	-1
NELFCD	0	1	1	1	-0.270699	-0.106357	-1
NELL2	1	1	1	1	5.50451	0.39782	1
NET1	1	1	1	1	5.50451	0.39782	1
NEXMIF	1	1	1	1	5.50451	0.39782	1
NF1	1	0	1	1	1.09832	0.110473	1
NFAM1	1	0	1	0	-0.633173	-0.151417	-1
NFASC	1	0	1	1	1.04784	0.105723	1
NFATC1	1	0	1	0	1.85831	0.0116338	1
NFATC2IP	1	0	1	1	0.984558	0.143456	1
NFE2	1	0	1	1	0.907894	0.167909	1
NFE2L2	0	0	1	1	-0.140456	-0.0921167	-1
NFIA	1	0	1	0	-0.320788	-0.0338787	-1
NFKB1	0	1	1	0	0.00141403	0.175224	1
NFKB2	1	1	1	1	1.23966	0.342003	1
NFKBIB	0	0	1	1	-0.419532	-0.180046	-1
NFKBID	1	0	1	1	0.259199	0.0953612	1
NFKBIE	1	0	1	1	0.259199	0.0953612	1
NFKBIZ	1	0	1	1	0.259199	0.0953612	1
NFX1	1	0	1	1	0.259199	0.0953612	1
NFYC	1	0	1	1	0.259199	0.0953612	1
NGRN	1	0	1	0	2.34202	0.1855	1
NIN	1	0	1	1	-0.774886	-0.0923208	-1
NINL	1	0	1	1	4.55694	0.189421	1
NIPA2	1	0	1	1	3.91539	0.0448178	1
NIPAL4	1	0	1	1	0.613213	0.181814	1
NIT1	1	0	1	1	0.613213	0.181814	1
NLRC5	1	1	1	1	1.44677	0.712579	1
NLRP12	1	0	1	1	-0.873726	-0.224299	-1
NLRP3	1	0	1	1	-0.348612	-0.108594	-1
NLRX1	1	0	1	1	-0.559416	-0.110602	-1
NMI	0	1	1	1	0.140036	0.155181	1
NMRK1	1	NA	1	1	-4.8717	-0.543231	-1
NMUR2	0	0	1	1	0.58063	0.365663	1
NOD1	1	0	1	1	1.08282	0.073035	1
NOL3	1	0	1	0	-0.378613	-0.0676444	-1
NOL4L	1	0	1	0	-0.757335	-0.0171799	-1
NOL8	1	0	1	0	1.41182	0.115025	1
NOL9	1	0	1	0	0.788505	0.00875782	1
NOP10	1	0	1	0	-0.485136	-0.00517255	-1
NOS1	1	0	1	0	0.979718	0.2757	1
NOS1AP	1	0	1	1	-0.848052	-0.136217	-1
NOTCH2	1	0	1	1	-0.848052	-0.136217	-1
NOXA1	0	0	1	1	-0.687243	-0.138858	-1
NPAT	1	0	1	0	-0.528767	-0.118081	-1
NPC2	1	0	1	1	-0.952746	-0.105454	-1
NPL	1	0	1	1	-0.952746	-0.105454	-1
NPM1	1	1	1	1	-1.01221	-0.4181	-1
NPRL2	1	1	1	1	-1.01221	-0.4181	-1
NQO1	1	1	1	1	-1.01221	-0.4181	-1
NQO2	1	0	1	0	-0.995891	-0.0688114	-1
NR1D2	1	0	1	1	0.47041	0.0682585	1
NR2F6	1	0	1	0	0.504491	0.0269501	1
NR3C1	1	NA	1	0	-2.28128	-0.0113987	-1
NR4A1	1	0	1	0	0.679275	0.0510233	1
NR4A2	1	1	1	1	0.990034	0.413716	1
NRADD	0	1	1	1	0.385598	0.629219	1
NRAS	1	NA	1	1	-1.72438	-0.86102	-1
NRDE2	1	NA	1	0	2.8628	0.156629	1
NRIP2	1	0	1	1	-0.384977	-0.0893557	-1
NRIP3	1	0	1	1	-1.36241	-0.0990119	-1
NSMCE2	1	0	1	1	-1.09579	-0.275611	-1
NSUN3	0	1	1	1	-0.191813	-0.253752	-1
NT5C2	1	0	1	1	0.866689	0.370733	1
NT5C3A	0	1	1	1	-0.319054	-0.356161	-1
NT5DC2	0	1	1	1	-0.17221	-0.118379	-1
NTN3	0	1	1	1	-0.822628	-0.194711	-1
NTS	1	0	1	1	0.743104	0.203141	1
NUCKS1	1	0	1	1	-1.58642	-0.253578	-1
NUDT12	0	0	1	1	-0.590075	-0.154159	-1
NUDT13	1	0	1	0	-0.785899	-0.0109357	-1
NUDT16	1	NA	1	0	2.04508	0.236736	1
NUDT7	1	1	1	1	2.83796	0.598679	1
NUMBL	1	1	1	1	2.83796	0.598679	1
NUP155	1	0	1	1	1.20949	0.330835	1
NUP210	1	0	1	1	1.05444	0.63566	1
NUP210L	1	0	1	1	1.27977	0.574555	1
NUPR2	1	0	1	0	1.56948	0.310788	1
NUSAP1	0	1	1	1	0.119609	0.28405	1
NXN	1	1	1	1	0.459513	0.254463	1
NXPE4	1	0	1	0	1.07717	0.0132956	1
NYX	1	0	1	0	0.388348	0.0525111	1
OAF	0	NA	1	1	0.260257	0.962154	1
OAS1Y	1	0	1	1	1.01595	0.196874	1
OAS1Z	1	0	1	1	0.855764	0.289033	1
OASL	1	0	1	1	0.855764	0.289033	1
OAZ1	0	1	1	1	-0.100747	-0.162339	-1
OAZ2	0	0	1	1	1.7114	0.738286	1
OCIAD2	1	0	1	0	1.07084	0.00942206	1
OLA1	1	0	1	0	-1.22968	-0.0692492	-1
OLFM4	1	0	1	1	5.44604	0.413247	1
OLFML2B	1	0	1	0	-0.546876	-0.0867712	-1
OPTN	1	0	1	0	1.15809	0.0775382	1
ORAI2	1	0	1	1	6.59335	0.21288	1
ORC3	0	1	1	1	0.390365	0.216887	1
ORM1	1	1	1	1	0.703371	0.210167	1
OSBP	1	0	1	1	0.734455	0.0881739	1
OSBPL1A	0	0	1	1	0.770663	0.187941	1
OSCAR	1	0	1	1	0.261513	0.107004	1
OSGEPL1	1	0	1	1	-0.444052	-0.0918604	-1
OSGIN1	1	0	1	0	0.534068	0.0471359	1
OSM	1	1	1	1	0.618533	0.253322	1
OSTC	1	1	1	1	3.42415	0.619266	1
OSTF1	1	NA	1	0	-2.58268	-0.220261	-1
OSTM1	0	0	1	1	-1.04809	-0.142887	-1
OTUB1	1	0	1	1	2.42676	0.333301	1
OTUB2	0	1	1	1	0.0835088	0.443727	1
OTUD5	1	0	1	0	-0.664758	-0.0316871	-1
OTUD6B	0	0	1	1	-0.226395	-0.147568	-1
OTUD7B	1	0	1	1	-1.82714	-0.234149	-1
OXSR1	1	0	1	1	5.06792	0.411701	1
P2RX1	1	0	1	1	5.44443	0.149755	1
P2RX6	0	0	1	1	0.216066	0.0980639	1
P2RY10	0	0	1	1	0.216066	0.0980639	1
P2RY2	1	0	1	1	0.614821	0.065551	1
P4HA1	1	0	1	0	1.40388	0.00533934	1
P4HA2	1	0	1	0	1.40388	0.00533934	1
PACS2	1	0	1	0	0.599338	0.0298299	1
PADI2	1	0	1	0	0.599338	0.0298299	1
PADI3	1	0	1	0	0.479889	0.0856847	1
PADI4	1	0	1	1	-0.692581	-0.151733	-1
PAFAH1B1	1	0	1	1	-0.692581	-0.151733	-1
PAFAH2	1	0	1	1	-0.692581	-0.151733	-1
PAG1	1	0	1	0	-1.28341	-0.0332947	-1
PAGR1	0	1	1	1	0.175957	0.454282	1
PAK1	1	0	1	0	-0.785522	-0.282814	-1
PAK2	0	1	1	0	-0.00419538	-0.257047	-1
PAK4	1	0	1	1	1.70734	0.256436	1
PANK1	1	0	1	1	0.971334	0.138349	1
PANK3	1	NA	1	0	-2.57023	-0.423772	-1
PAPSS1	1	0	1	1	-1.22385	-0.0901192	-1
PAQR4	1	0	1	0	2.50306	0.0367202	1
PARD6G	1	0	1	0	0.389377	0.0387746	1
PARM1	1	0	1	0	-0.695884	-0.126163	-1
PARP10	1	0	1	1	0.534227	0.128462	1
PARP12	1	0	1	1	0.445758	0.131983	1
PARP14	1	0	1	0	-0.797876	-0.128679	-1
PARP2	1	NA	1	0	-3.27825	-0.377198	-1
PARP3	1	NA	1	0	-1.15192	-0.0681962	-1
PARP9	0	0	1	0	-0.760162	-0.245613	-1
PARPBP	1	1	1	1	0.499982	0.292095	1
PARVG	1	0	1	1	-1.56872	-0.20228	-1
PATL2	1	NA	1	0	-1.2029	-0.236066	-1
PATZ1	1	0	1	1	-0.547298	-0.178664	-1
PAX8	1	0	1	0	-0.682715	-0.0268046	-1
PBDC1	0	0	1	1	0.315887	0.106661	1
PBX1	0	0	1	1	0.315887	0.106661	1
PBX2	0	0	1	1	0.315887	0.106661	1
PCBP1	1	0	1	0	5.08493	0.0408242	1
PCCB	0	0	1	1	0.246291	0.0756146	1
PCDH20	1	0	1	0	1.07964	0.02544	1
PCDH7	1	0	1	0	-0.503749	-0.0736914	-1
PCK2	0	0	1	1	-0.219785	-0.256087	-1
PCMT1	1	0	1	0	1.63094	0.0998718	1
PCNX1	1	0	1	1	1.12738	0.0813242	1
PCSK4	1	0	1	1	1.45983	0.179076	1
PCSK6	1	0	1	0	0.796755	0.0667419	1
PCYOX1	1	1	1	1	-0.748256	-0.142809	-1
PCYOX1L	1	1	1	1	-0.748256	-0.142809	-1
PDCD10	1	0	1	1	-0.704067	-0.133772	-1
PDCD1LG2	1	NA	1	0	2.05657	1.52176	1
PDCD6	1	0	1	1	-0.467987	-0.0924353	-1
PDCD6IP	1	0	1	1	0.721725	0.101956	1
PDCL	0	1	1	0	0.0462846	0.521923	1
PDE4A	0	0	1	1	0.175519	0.0880111	1
PDGFRA	0	1	1	1	1.22904	0.505741	1
PDIA3	1	NA	1	0	1.55273	0.270754	1
PDIA4	1	0	1	0	-0.917699	-0.0807284	-1
PDIA6	1	0	1	1	2.80008	0.132212	1
PDIK1L	1	0	1	1	2.80008	0.132212	1
PDK1	1	0	1	1	2.35667	0.373275	1
PDK3	1	0	1	1	2.35667	0.373275	1
PDP1	1	0	1	0	-1.98152	-0.0420625	-1
PDPN	1	0	1	1	-1.58906	-0.0731694	-1
PDPR	1	0	1	1	-1.58906	-0.0731694	-1
PDSS1	1	0	1	0	-0.492995	-0.056925	-1
PDXK	1	0	1	0	-0.502168	-0.0965226	-1
PDZD11	1	0	1	1	-0.401199	-0.106415	-1
PDZD3	1	0	1	0	-0.700721	-0.00899983	-1
PDZD4	1	NA	1	0	-1.32867	-0.383098	-1
PDZK1	1	0	1	1	-0.442158	-0.0760741	-1
PDZK1IP1	0	1	1	1	0.988735	0.569469	1
PEAK3	1	0	1	1	0.835442	0.0980626	1
PEMT	1	0	1	0	-1.51591	-0.000796618	-1
PER2	0	1	1	1	-0.299998	-0.551101	-1
PEX1	1	0	1	0	1.89143	0.113396	1
PEX10	0	0	1	1	-0.591652	-0.28756	-1
PEX11B	1	1	1	1	1.89398	0.315067	1
PEX16	1	1	1	1	1.89398	0.315067	1
PEX5L	1	0	1	1	0.859292	0.0403447	1
PEX6	1	0	1	0	0.385659	0.028391	1
PFKFB3	1	0	1	1	-0.520098	-0.0778599	-1
PFN1	1	0	1	0	-0.335585	-0.0541044	-1
PGA5	1	0	1	0	0.579001	0.0772621	1
PGAM1	1	0	1	0	0.579001	0.0772621	1
PGAP2	1	0	1	0	0.579001	0.0772621	1
PGBD1	1	0	1	0	0.579001	0.0772621	1
PGBD5	1	1	1	1	-0.762582	-0.394019	-1
PGK1	1	NA	1	0	-0.980138	-0.565293	-1
PGLYRP2	1	0	1	1	-0.866619	-0.160585	-1
PGM5	0	1	1	1	0.123198	0.296479	1
PGS1	1	1	1	1	0.983201	0.238104	1
PHC2	1	0	1	0	0.525777	0.0692471	1
PHF11	1	0	1	1	1.29265	0.113013	1
PHF2	1	0	1	0	0.798917	0.0818819	1
PHF20	1	0	1	0	0.798917	0.0818819	1
PHF21A	1	1	1	1	1.59218	0.280241	1
PHF7	0	0	1	1	0.869579	0.457612	1
PHYHIP	1	0	1	1	-0.56933	-0.0803257	-1
PHYKPL	0	0	1	0	0.300228	0.0682529	1
PIAS2	1	0	1	0	-0.645369	-0.0575896	-1
PICALM	1	0	1	0	-0.645369	-0.0575896	-1
PIGQ	1	0	1	1	-0.645811	-0.0493729	-1
PIGX	1	0	1	0	-2.90241	-0.0952895	-1
PIK3AP1	1	0	1	0	-2.90241	-0.0952895	-1
PIK3CA	1	0	1	1	-1.21938	-0.348664	-1
PIK3CD	1	0	1	1	-0.928204	-0.240243	-1
PIK3R5	1	0	1	0	-0.4767	-0.0775937	-1
PIKFYVE	1	0	1	1	1.88985	0.166599	1
PIM1	1	NA	1	1	0.704679	1.60364	1
PIP4K2B	1	0	1	1	2.28037	0.1456	1
PIP5K1A	1	0	1	1	2.28037	0.1456	1
PITPNM2	1	1	1	1	2.96203	0.552257	1
PJA2	0	0	1	0	0.87984	0.401062	1
PKD2L1	1	NA	1	0	-1.53604	-0.220232	-1
PKIA	1	0	1	0	-2.76284	-0.0391004	-1
PKM	1	0	1	1	-0.786204	-0.200988	-1
PKP2	1	0	1	1	4.75428	0.15166	1
PLA2G12A	1	0	1	0	0.942097	0.0635172	1
PLA2G4A	1	0	1	0	0.468857	0.0686243	1
PLAC8	1	0	1	0	-1.16428	-0.0870216	-1
PLAT	1	0	1	0	0.753969	0.101239	1
PLAU	1	0	1	1	-1.02876	-0.390495	-1
PLAUR	1	0	1	1	1.1923	0.0933114	1
PLCB1	1	0	1	1	1.92908	0.12984	1
PLCD3	1	0	1	0	0.492426	0.0955673	1
PLCE1	1	0	1	1	-0.778188	-0.141247	-1
PLCL1	1	0	1	1	-0.533007	-0.130675	-1
PLD3	1	0	1	0	0.570665	0.00816251	1
PLEK	1	0	1	0	-0.74537	-0.0409404	-1
PLEKHA2	1	0	1	1	0.654928	0.123584	1
PLEKHB2	1	0	1	0	-0.733365	-0.0621638	-1
PLEKHF1	1	0	1	0	-0.733365	-0.0621638	-1
PLEKHG3	1	0	1	1	0.585963	0.169778	1
PLEKHH3	1	0	1	0	-0.698538	-0.100471	-1
PLEKHM2	1	0	1	0	-1.05554	-0.0503743	-1
PLEKHO1	1	0	1	0	-0.982985	-0.0152603	-1
PLEKHO2	1	0	1	1	0.511894	0.0675007	1
PLGRKT	0	0	1	1	-0.412243	-0.0741617	-1
PLK4	0	1	1	1	1.50773	0.857609	1
PMM1	0	1	1	1	-0.88973	-0.426617	-1
PNKP	1	0	1	1	-1.18067	-0.217519	-1
PNPLA7	1	0	1	1	-1.18067	-0.217519	-1
PNRC1	0	1	1	1	0.229024	0.305969	1
POC5	1	0	1	0	-0.371112	-0.0663641	-1
POLD4	0	0	1	1	0.268799	0.107769	1
POLE2	1	NA	1	0	-1.80705	-0.286182	-1
POLR3D	0	1	1	1	0.361584	0.270495	1
POLR3K	0	1	1	1	0.361584	0.270495	1
POMP	1	0	1	0	-1.84397	-0.0327633	-1
POMT1	1	1	1	1	0.70744	0.244222	1
POPDC3	1	0	1	1	1.89241	0.199964	1
PORCN	1	0	1	1	0.53213	0.0691714	1
POU6F1	0	0	1	0	0.255249	0.0869616	1
PPARA	1	0	1	0	-0.214665	-0.104395	-1
PPARD	1	0	1	1	1.75235	0.0936979	1
PPAT	1	NA	1	0	-1.1218	-0.198984	-1
PPIG	0	0	1	1	0.41905	0.328815	1
PPIL2	1	0	1	0	-0.448934	-0.128241	-1
PPIL6	0	0	1	1	-0.523209	-0.176714	-1
PPM1F	1	0	1	1	-1.0938	-0.245326	-1
PPM1K	0	0	1	0	0.435921	0.0641027	1
PPM1M	1	0	1	0	0.394056	0.014797	1
PPM1N	1	0	1	1	0.313563	0.0623382	1
PPP1CA	0	1	1	1	0.625404	0.22184	1
PPP1R11	1	0	1	1	0.56	0.0388973	1
PPP1R12B	1	0	1	0	-0.832571	-0.00711095	-1
PPP1R15A	1	0	1	0	-1.22938	-0.0679065	-1
PPP1R18	1	0	1	1	0.974125	0.116456	1
PPP1R36	1	0	1	0	-1.18217	-0.0507824	-1
PPP1R3B	1	0	1	0	-1.18217	-0.0507824	-1
PPP1R3E	1	1	1	1	0.90715	0.541344	1
PPP1R3F	1	0	1	0	-1.45302	-0.0276619	-1
PPP1R9A	1	0	1	0	0.328527	0.0340187	1
PPP2CA	1	0	1	1	1.7345	0.338015	1
PPP2R1A	1	0	1	1	1.7345	0.338015	1
PPP2R1B	1	0	1	0	0.349421	0.0141327	1
PPP2R2A	1	0	1	0	0.349421	0.0141327	1
PPP2R3C	1	1	1	1	0.846886	0.875857	1
PPP2R5E	0	1	1	1	0.307583	0.126433	1
PPP6R2	1	0	1	0	0.613396	0.082236	1
PRADC1	1	0	1	0	-1.13953	-0.123972	-1
PRAF2	1	0	1	1	2.51837	0.149497	1
PRAG1	1	1	1	1	-0.891825	-0.650153	-1
PRAM1	1	NA	1	1	-2.50317	-0.33476	-1
PRC1	1	0	1	1	-0.943575	-0.127945	-1
PRCC	0	1	1	1	-0.796046	-0.192623	-1
PRDM1	1	0	1	0	0.698593	0.0186027	1
PRDM4	0	0	1	0	-0.767244	-0.159972	-1
PRDX5	1	1	1	1	6.93843	1.18975	1
PRDX6	1	NA	1	0	-1.64097	-0.112266	-1
PRELID1	0	1	1	1	0.191311	0.132729	1
PRELID3A	1	0	1	0	-0.368161	-0.0222278	-1
PREX1	1	0	1	1	-0.474604	-0.0544705	-1
PRICKLE1	0	0	1	0	-0.614755	-0.124512	-1
PRKAA1	1	0	1	1	1.09331	0.113341	1
PRKAA2	0	0	1	1	-0.682404	-0.329931	-1
PRKAR1B	1	0	1	1	-0.892335	-0.194451	-1
PRKCA	1	0	1	0	-0.958638	-0.0661799	-1
PRKCD	1	NA	1	0	1.46806	0.212117	1
PRKCI	1	0	1	0	0.328434	0.0540736	1
PROCA1	1	0	1	0	-1.91158	-0.0420433	-1
PROCR	1	0	1	1	-1.63595	-0.114538	-1
PROK2	1	1	1	1	1.05227	0.128474	1
PROX2	1	0	1	1	0.618039	0.068712	1
PRPF18	1	0	1	0	0.53182	0.0395378	1
PRPF39	1	0	1	1	0.644341	0.050946	1
PRPF4	1	1	1	1	0.696067	0.188787	1
PRPF40B	1	0	1	1	0.645395	0.100252	1
PRR13	1	0	1	0	0.951134	0.0170694	1
PRR19	1	0	1	0	0.688146	0.02245	1
PRR22	1	0	1	1	0.653139	0.108947	1
PRRC1	1	0	1	0	0.537924	0.0440264	1
PRRX2	1	0	1	0	0.487146	0.0188095	1
PRUNE1	1	0	1	1	0.528107	0.0619605	1
PSAT1	1	0	1	0	0.390693	0.0466488	1
PSD	1	0	1	1	0.431413	0.0924205	1
PSMA1	1	0	1	0	0.963737	0.0147501	1
PSMA2	1	0	1	1	0.932686	0.0257961	1
PSMA3	1	0	1	1	0.932686	0.0257961	1
PSMA4	1	0	1	1	0.932686	0.0257961	1
PSMA6	1	0	1	1	0.603783	0.0501126	1
PSMA7	1	0	1	1	0.766664	0.0573949	1
PSMB10	1	0	1	1	0.476802	0.0505946	1
PSMB2	1	0	1	1	0.764364	0.0563168	1
PSMB4	1	1	1	1	0.7016	0.133062	1
PSMB5	1	0	1	1	0.724074	0.0969532	1
PSMB6	1	0	1	1	0.508658	0.138359	1
PSMB7	1	0	1	1	0.688659	0.114729	1
PSMC4	1	NA	1	0	8.63882	0.102189	1
PSMC6	0	0	1	1	-0.373907	-0.123811	-1
PSMD1	1	1	1	1	2.59443	0.337498	1
PSMD11	1	0	1	1	2.89056	0.363925	1
PSMD12	1	1	1	1	-0.982264	-0.342838	-1
PSMD14	1	1	1	1	-0.982264	-0.342838	-1
PSMD4	1	1	1	1	-0.982264	-0.342838	-1
PSMD7	1	1	1	1	-0.982264	-0.342838	-1
PSMD8	1	0	1	1	1.01386	0.16863	1
PSME1	1	1	1	1	1.22467	0.418211	1
PSME2	1	0	1	0	0.411918	0.0413402	1
PSMG2	1	1	1	1	1.21561	0.29369	1
PSORS1C2	1	1	1	1	0.722187	0.233082	1
PSPC1	1	0	1	0	-1.06811	-0.0471446	-1
PSTPIP1	1	0	1	0	-1.06811	-0.0471446	-1
PSTPIP2	1	0	1	0	-1.06811	-0.0471446	-1
PTBP3	1	0	1	0	-1.06811	-0.0471446	-1
PTCD3	1	1	1	1	1.07837	0.167078	1
PTER	1	0	1	0	-0.762231	-0.00589933	-1
PTGER4	1	0	1	0	0.478935	0.0503303	1
PTK2B	1	0	1	1	1.30799	0.0578597	1
PTPA	1	0	1	0	-0.757194	-0.0393745	-1
PTPN1	1	0	1	1	1.88987	0.0397933	1
PTPN12	1	0	1	1	1.59123	0.233809	1
PTPN14	1	NA	1	0	-1.63301	-0.58704	-1
PTPN2	1	NA	1	1	-1.95024	-0.563355	-1
PTPN21	1	0	1	0	-0.321379	-0.0819774	-1
PTPN22	1	1	1	1	2.62528	0.19037	1
PTPN5	1	0	1	1	-0.748221	-0.0953736	-1
PTPN6	1	0	1	1	-0.748221	-0.0953736	-1
PTPN9	1	0	1	1	-0.748221	-0.0953736	-1
PTPRC	0	1	1	1	0.676335	0.464961	1
PTPRCAP	0	1	1	1	0.0474913	0.238936	1
PTPRE	0	1	1	1	0.0727453	0.193538	1
PTPRJ	1	0	1	0	0.674786	0.0381228	1
PTPRU	1	0	1	1	0.782621	0.237798	1
PUDP	1	0	1	0	1.11657	0.133223	1
PXK	1	0	1	0	1.11657	0.133223	1
PYCARD	1	0	1	0	1.11657	0.133223	1
PYROXD2	1	0	1	0	1.11657	0.133223	1
QRSL1	1	0	1	0	-0.403608	-0.00441309	-1
QSOX1	1	1	1	1	1.3195	0.68035	1
R3HCC1	1	1	1	1	1.13562	0.230122	1
R3HDM4	1	0	1	0	1.32497	0.604194	1
RAB11A	0	1	1	1	0.416821	1.31488	1
RAB21	1	1	1	1	0.728929	0.2727	1
RAB22A	1	1	1	1	0.662464	0.662125	1
RAB27A	1	0	1	0	2.09869	0.0388295	1
RAB27B	1	1	1	1	1.18735	0.235745	1
RAB28	1	0	1	0	-1.42341	-0.128983	-1
RAB31	1	1	1	1	0.398411	0.394565	1
RAB32	1	1	1	1	0.398411	0.394565	1
RAB3A	1	1	1	1	0.398411	0.394565	1
RAB3D	1	0	1	1	1.90041	0.186853	1
RAB3IL1	1	0	1	1	-1.22722	-0.284941	-1
RAB3IP	1	0	1	1	0.520771	0.114974	1
RAB5C	1	0	1	1	0.520771	0.114974	1
RAB5IF	1	0	1	1	2.83613	0.378316	1
RAB7B	1	0	1	1	0.342852	0.0897656	1
RAB8B	1	0	1	1	0.342852	0.0897656	1
RABL2B	1	0	1	1	0.342852	0.0897656	1
RAC2	1	0	1	1	0.342852	0.0897656	1
RAD9B	1	0	1	0	-1.35699	-0.0313054	-1
RADIL	1	1	1	1	-0.811184	-0.512528	-1
RALB	1	0	1	0	0.837054	0.090218	1
RALGAPA2	1	1	1	1	1.59964	0.444544	1
RAMP2	1	0	1	0	-1.46698	-0.0624011	-1
RAP1B	1	0	1	1	-1.00589	-0.0972245	-1
RAP1GAP2	1	0	1	0	2.0541	0.0178074	1
RAP2C	1	0	1	1	4.26596	0.316199	1
RAPGEF2	1	0	1	1	2.72821	0.224711	1
RAPGEF5	1	0	1	1	-2.61668	-0.17479	-1
RAPH1	1	0	1	1	0.797735	0.119809	1
RARG	1	0	1	1	0.884186	0.461611	1
RARS2	1	0	1	1	0.301669	0.117963	1
RASA2	1	0	1	1	0.301669	0.117963	1
RASAL1	1	0	1	0	-0.247296	-0.0533825	-1
RASGRP1	1	0	1	0	0.732751	0.0252554	1
RASGRP2	1	0	1	1	1.09746	0.275535	1
RASGRP3	1	0	1	1	0.246039	0.0641976	1
RASGRP4	0	0	1	1	0.40805	0.170382	1
RASL11B	1	0	1	0	1.05332	0.000169647	1
RASL12	1	0	1	0	1.05332	0.000169647	1
RASSF1	1	0	1	1	0.462621	0.161463	1
RASSF2	1	0	1	1	0.462621	0.161463	1
RASSF4	1	0	1	1	-0.688586	-0.0493121	-1
RASSF5	1	0	1	1	1.28945	0.222269	1
RASSF6	1	0	1	0	2.44937	0.242283	1
RB1CC1	1	0	1	0	0.35857	0.043497	1
RBBP7	1	0	1	1	-0.83239	-0.0822832	-1
RBBP8	1	0	1	1	-0.83239	-0.0822832	-1
RBKS	1	0	1	1	1.68317	0.035367	1
RBM22	1	0	1	1	0.837363	0.168614	1
RBM38	1	NA	1	1	-2.84841	-0.322627	-1
RBM43	1	0	1	0	0.661411	0.0585521	1
RBM45	1	0	1	1	6.06343	0.537669	1
RBM4B	1	0	1	0	-0.616825	-0.0425131	-1
RBMS1	0	0	1	1	-0.378658	-0.102441	-1
RBP1	0	1	1	1	0.356763	0.454389	1
RBPJ	1	0	1	1	1.62434	0.180345	1
RBSN	1	0	1	1	1.62434	0.180345	1
RCBTB1	1	0	1	1	-0.308683	-0.118025	-1
RCL1	0	1	1	1	0.206307	0.685748	1
RCSD1	1	0	1	0	0.953383	0.0302436	1
REEP6	1	0	1	0	1.31788	0.107244	1
RELL1	1	0	1	1	1.6807	0.189054	1
RETN	1	1	1	1	0.711368	0.119298	1
RETSAT	0	1	1	1	0.523655	0.495794	1
RFC1	0	1	1	1	0.523655	0.495794	1
RFC5	0	1	1	1	0.523655	0.495794	1
RFESD	0	1	1	1	0.523655	0.495794	1
RFFL	0	1	1	1	0.523655	0.495794	1
RFT1	1	1	1	1	1.7612	0.250487	1
RGP1	1	0	1	1	1.34691	0.163289	1
RGS1	1	0	1	1	-1.35281	-0.232835	-1
RGS14	1	1	1	1	1.12755	0.38152	1
RGS18	1	0	1	1	1.9934	0.137072	1
RGS19	1	1	1	1	0.578546	0.232282	1
RHOA	1	0	1	1	0.576558	0.0597613	1
RHOBTB1	1	0	1	0	0.837661	0.0253875	1
RHOG	1	0	1	1	-0.72125	-0.0724183	-1
RHOQ	1	0	1	1	1.69171	0.0868321	1
[truncated: 795 more rows]

## Sheet: meta-microarray
SYMBOL	FDR
ACP5	5.13e-19
ADCY1	5.13e-19
ADPRHL2	5.13e-19
AGPAT3	5.13e-19
AMELY	5.13e-19
ANKHD1	5.13e-19
ANKRD40	5.13e-19
ANTXR2	5.13e-19
AP4M1	5.13e-19
ARHGEF19	5.13e-19
ARHGEF2	5.13e-19
ART3	5.13e-19
ASPSCR1	5.13e-19
ATAD2B	5.13e-19
ATG12	5.13e-19
ATP2A2	5.13e-19
BOLA-N///BOLA///BOLA///BOLA-NC1	5.13e-19
C1R	5.13e-19
C28H10ORF54	5.13e-19
C5H12ORF10	5.13e-19
CACNA1A	5.13e-19
CACNA1D	5.13e-19
CAMK2G	5.13e-19
CCDC53	5.13e-19
CCDC88B	5.13e-19
CCR3	5.13e-19
CD320	5.13e-19
CD7	5.13e-19
CDH23	5.13e-19
CDK13	5.13e-19
CELF1	5.13e-19
CENPF	5.13e-19
CFL1	5.13e-19
CHIC2	5.13e-19
CLASP1	5.13e-19
CLASRP	5.13e-19
CLCA3	5.13e-19
COL9A1	5.13e-19
COPS7B	5.13e-19
CORO2A	5.13e-19
COX19	5.13e-19
COX8B	5.13e-19
CR2	5.13e-19
CRYBA4	5.13e-19
CTSF	5.13e-19
CTU2	5.13e-19
CYSTM1	5.13e-19
DBT	5.13e-19
DDX10	5.13e-19
DMBT1	5.13e-19
DNAJB5	5.13e-19
DPYD	5.13e-19
DTNA	5.13e-19
DTX1	5.13e-19
EDN2	5.13e-19
EIF3G	5.13e-19
EMID1	5.13e-19
EOGT	5.13e-19
EXOC7	5.13e-19
FBXL15	5.13e-19
FBXW11	5.13e-19
FCGR1A	5.13e-19
FDX1	5.13e-19
FSHB	5.13e-19
FYN	5.13e-19
GAB1	5.13e-19
GBE1	5.13e-19
GH1	5.13e-19
GJB2	5.13e-19
GLTSCR2	5.13e-19
GNPAT	5.13e-19
GRAMD1C	5.13e-19
GSK3B	5.13e-19
GSPT2	5.13e-19
GTF2E1	5.13e-19
GTF2IRD2	5.13e-19
GYS2	5.13e-19
HEMK1	5.13e-19
HNRNPAB	5.13e-19
HSPA2	5.13e-19
IFT52	5.13e-19
IGF2R	5.13e-19
IGFBP3	5.13e-19
IL7	5.13e-19
KCNB2	5.13e-19
KCTD9	5.13e-19
KIAA2013	5.13e-19
KRT76	5.13e-19
LOC515072	5.13e-19
LOC613389	5.13e-19
LOC617079	5.13e-19
LOC781062///URM1	5.13e-19
LRP12	5.13e-19
MAP4	5.13e-19
MAPK6	5.13e-19
MBLAC2	5.13e-19
MBNL3	5.13e-19
MCAT	5.13e-19
MTG1	5.13e-19
MTMR2	5.13e-19
MTURN	5.13e-19
MUC15	5.13e-19
MUL1	5.13e-19
MUTYH	5.13e-19
NAP1L1	5.13e-19
NBN	5.13e-19
NCAPD2	5.13e-19
NCOR1	5.13e-19
NDUFA8	5.13e-19
NDUFAF6	5.13e-19
NEK3	5.13e-19
NLRP5	5.13e-19
NR2F1	5.13e-19
OSBPL7	5.13e-19
OSBPL9	5.13e-19
P2RY10	5.13e-19
PARP11	5.13e-19
PCSK1N	5.13e-19
PDK4	5.13e-19
PFKFB2	5.13e-19
PHTF1	5.13e-19
PKLR	5.13e-19
PLP1	5.13e-19
PPARA	5.13e-19
PPP4R2	5.13e-19
PPP5C	5.13e-19
PRDX6	5.13e-19
PRP6	5.13e-19
PTPMT1	5.13e-19
PTPRN	5.13e-19
PTRHD1	5.13e-19
RAB15	5.13e-19
RAB37	5.13e-19
RAB3GAP2	5.13e-19
RBM24	5.13e-19
RRAGD	5.13e-19
RTTN	5.13e-19
S100A10	5.13e-19
SAFB2	5.13e-19
SAFB2///SAFB	5.13e-19
SEC63	5.13e-19
SETDB1	5.13e-19
SFPQ	5.13e-19
SGCE	5.13e-19
SH3GL2	5.13e-19
SLC25A51	5.13e-19
SLC6A1	5.13e-19
SORD	5.13e-19
SPRYD7	5.13e-19
SYNGR2	5.13e-19
SYT17	5.13e-19
TARP///TCRG	5.13e-19
TARS	5.13e-19
TBC1D20	5.13e-19
TBL3	5.13e-19
TCFL5	5.13e-19
TIMM23	5.13e-19
TIMM9	5.13e-19
TIMP2	5.13e-19
TMEM179B	5.13e-19
TMEM50B	5.13e-19
TMEM67	5.13e-19
TMLHE	5.13e-19
TMOD3	5.13e-19
TNFRSF1B	5.13e-19
TPRN	5.13e-19
TRB@	5.13e-19
TRIP12	5.13e-19
TXNDC11	5.13e-19
UBA5	5.13e-19
UCHL5	5.13e-19
UNC50	5.13e-19
VCAN	5.13e-19
XAB2	5.13e-19
XPOT	5.13e-19
ZBTB44	5.13e-19
ZC3H7A	5.13e-19
ZMYM1	5.13e-19
ZNF362	5.13e-19
ZNF48	5.13e-19
ZNF692	5.13e-19
ZNF771	5.13e-19
DENR	2.65e-06
KAT2B	2.65e-06
PIGT	2.65e-06
RAB3IP	2.65e-06
SREBF1	2.65e-06
ZCCHC8	2.65e-06
LIX1	7.89e-06
KCTD11	1e-05
LGMN	1e-05
LRRC41	1e-05
NMI	1e-05
NOP14	1e-05
P4HA1	1e-05
PSME2	1e-05
RPA2	1e-05
TAF7	1e-05
TRABD	1e-05
TMEM216	1.74e-05
DYM	1.98e-05
C16H1ORF27	2.22e-05
CELSR2	2.7e-05
ATP5A1	3.38e-05
MAGT1	3.38e-05
MFSD13A	3.38e-05
EIF2AK2	3.85e-05
BMPR1B	4.03e-05
CD81	4.03e-05
TRAP1	4.03e-05
THTPA	4.25e-05
NPFF	4.44e-05
RNF183	4.44e-05
APBB2	5.48e-05
ASCC2	5.48e-05
GLYCAM1	5.48e-05
TCRA	5.48e-05
XRCC3	5.48e-05
ACTN4	5.61e-05
KLHDC2	5.61e-05
RMND1	5.61e-05
TMEM14A	5.61e-05
DPCD	6.22e-05
FBP2	6.22e-05
IDH1	6.39e-05
MYLPF	6.39e-05
IGFBP2	6.58e-05
GPR61	6.71e-05
NUDT12	6.71e-05
RCN3	6.71e-05
KLK1	6.87e-05
ODF2L	6.87e-05
AKAP8	7.45e-05
MR1	7.45e-05
PLA2R1	7.63e-05
C2H2ORF72	9.92e-05
BTF3L4	0.000102941
OSBPL11	0.000106695
INSR	0.000107884
NR2F2	0.000107884
DHRS9	0.000115702
PRRG2	0.000117284
CEP44	0.000125
ALKBH4	0.000126016
CMC2	0.000126016
TRIP10	0.000133603
TSPAN7	0.000137097
DDHD2	0.000138
LPCAT2	0.000138
ITGA5	0.000141434
IK	0.000144269
TNC	0.000144269
PSMD10	0.000153543
STX2	0.000154902
NUP155	0.000160156
BOLA2B	0.000160853
BTN1A1	0.000160853
CACNA2D1	0.000166023
HSPA5	0.000173077
CCDC92	0.000176245
PROSC	0.000177481
TOX4	0.000178707
PMPCA	0.000181132
TNRC6B	0.000181132
TMEM128	0.00018609
USH1C	0.000200375
TJP2	0.000205224
ANK3	0.000208487
CSNK1A1	0.000208487
SIRPG	0.000208487
DNAJC14	0.000222426
RPL24	0.000225275
NLE1	0.000248175
METTL5	0.000254545
NCKAP1L	0.000279783
TRAPPC1	0.000279783
P2RY1	0.000284173
PIGH	0.000284946
CD19	0.0002875
DPAGT1	0.000291815
JMJD6	0.000292553
MTMR9	0.00029682
VEZT	0.000297535
ELL2	0.000298951
TMEM9B	0.000298951
FKBP1A	0.000308362
RBMS2	0.0003125
MED17	0.000318339
MARK2	0.000327586
E2F4	0.000333333
ASCC1	0.000333904
PRR3	0.000334471
SELPLG	0.000338435
COPA	0.000338983
DUS1L	0.000342905
MOB3B	0.000360738
SERPINB9	0.000360738
GJD2	0.000364548
VKORC1	0.000373333
ZNF330	0.000390365
SPOCK2	0.000390728
ADGRG7	0.000392739
IGSF8	0.000393443
LIG1	0.000393443
SLC35C2	0.00040228
ZNF521	0.00040228
DYNC1LI2	0.000404221
CASR	0.000407767
CDKN2AIP	0.00041129
NEK6	0.000416399
ALOX15B	0.00041853
RNF187	0.00041853
SGK3	0.000421975
LOC100300510	0.000431746
MRPL14	0.000436909
SLC25A34	0.000436909
SNAPC2	0.000460692
ATAD3A	0.00046395
TSPAN17	0.00046875
CORO6	0.000477064
GATA4	0.000477064
LZTR1	0.000477064
METTL21B	0.000477064
NDUFA10	0.000477064
TMEM11	0.000477064
WDR59	0.000477064
RPS20	0.000478659
MTERF3	0.00049696
PF4	0.0005
RSRC1	0.000501511
ADSSL1	0.000503003
HSD17B10	0.000503003
C8H9ORF3	0.000514925
FUBP1	0.000514925
SLC2A8	0.000526786
ATF3	0.000530612
ATP6V0A2	0.000530612
CARS	0.000530612
GRTP1	0.000530612
KLF11	0.000530612
SERF1A	0.000530612
SMG5	0.000530612
ACOX2	0.000550725
NAA15	0.000550725
EHMT1	0.000554913
ACAP1	0.000561605
BTD	0.000561605
DCTN2	0.000561605
ANKRD13A	0.000564103
NSRP1	0.000564103
FANCL	0.000572443
THBS1	0.000580508
TMA7	0.000580508
KCNQ3	0.00060084
MAPK8	0.00060084
STK3	0.00060084
TRAF3	0.000604749
GGT1	0.000619777
GNG7	0.000634722
ASS1	0.000642659
ACO2	0.000644628
BVD1.25	0.000644628
NDUFB10	0.000651099
RBP4	0.000664384
LOC404051	0.00067623
DAGLB	0.000702446
TM9SF2	0.000702446
DDIT4	0.000708672
DQX1	0.000710811
TMEM81	0.000718329
EPHA2	0.000721774
NOL7	0.000747326
XPO4	0.000747326
PDSS1	0.000764
TRMT1	0.000773936
CCND2	0.00079443
MYLK	0.000805556
PFDN6	0.000823219
TFE3	0.000823684
ITPR1	0.000828084
RABGAP1L	0.000831152
NUPL2	0.000835509
CXCL3	0.000858073
PAK1IP1	0.000867532
TIMD4	0.00088342
ACTN2	0.000910486
DNAJC18	0.000910486
FANCM	0.000910486
MIP	0.000910486
SYBU	0.000910486
VPS51	0.000910714
DGKD	0.000923664
HPGD	0.000936548
UROD	0.000955696
LOC617281	0.000963384
RBM25	0.000982368
SORL1	0.000988693
HECTD3	0.00100251
ATP5L	0.00100374
KIAA1429	0.00100374
AIF1	0.00101365
NOS3	0.00101365
SRSF1	0.0010297
RNF130	0.0010358
PRRT1	0.00104546
TOLLIP	0.00104546
KPNA3	0.00105637
APOA5	0.00106113
ZNF326	0.00106342
SEC62	0.00106796
TTC32	0.00106796
RNASE6	0.00107022
RBM47	0.00108092
FARS2	0.00108894
GPAT4	0.00108894
RPL26	0.00108993
NPM3	0.00110048
MCOLN3	0.00110119
MOCS3	0.00110119
CCNC	0.00110214
SREBF2	0.00112915
CYFIP1	0.00113325
THEM4	0.00113325
CREBZF	0.00114302
CRIM1	0.00114302
KRT4	0.00114302
MAGI3	0.00114302
MED18	0.00114302
PHYKPL	0.00114302
GID4	0.00116125
PPIL2	0.00119444
GDI1	0.00121016
AK2	0.00122235
RABGGTA	0.00122644
CYP17A1	0.00123129
DAXX	0.00123129
EFEMP1	0.00123129
FBXO4///GHR	0.00123129
FLAD1	0.00123129
SDPR	0.00123129
PROP1	0.00123928
SLC27A1	0.00123928
ARHGAP18	0.00124662
ZC3H11A	0.00124832
TJP3	0.00129484
LOC508455	0.00130425
SMC4	0.00130692
HDGFRP3	0.00132517
LGALS3BP	0.00134444
PATZ1	0.0013592
BEX2	0.00137279
MTHFD1L	0.00137445
NDUFS1	0.00137445
NDUFB7	0.0013989
ALPK2	0.00140899
FGFR2	0.00141247
EIF3A	0.00142048
SPTLC2	0.00142048
FGD4	0.00144674
BMP7	0.00144902
GIMAP7	0.00147516
POLR3F	0.00147516
FBXO33	0.00148815
HOXC6	0.00153333
GDF7	0.00153962
PTGDR2	0.00153962
CDHR2	0.00154051
CYB561	0.00154051
AGPAT5	0.00154767
ARMC8	0.00154767
TKFC	0.00154767
SNURF	0.0015592
HSPA9	0.00160526
RBM28	0.00160526
ACSM2B	0.00160819
BNIP3	0.00161042
LTA	0.00161042
STRADA	0.00161042
YRDC	0.00161042
CFAP126	0.00161123
ATL2	0.00161514
PLTP	0.00162293
SMU1	0.00162293
FMO5	0.0016386
MMP19	0.0016386
NUP58	0.0016386
YTHDC1	0.00167725
PKM	0.00168507
LOC100126544	0.00169184
PRPF6	0.00170061
VDAC1	0.00172866
ATN1	0.00173232
BCDIN3D	0.00173232
BMP15	0.00173232
SF3B1	0.00175
PALLD	0.00176459
ADAMTS1	0.0017761
ARIH1	0.001799
BOLA-DYB	0.001799
EPCAM	0.0018004
CA4	0.00180632
DRG1	0.00180632
MRPS30	0.00180632
RBP3	0.00180632
SERPINB1	0.00180632
ESYT1	0.00184714
DGKZ	0.00186319
KIF23	0.00187157
TRIB2	0.00187157
COPB2	0.00187867
GLB1	0.00188086
SLC2A2	0.0018823
TDRD3	0.0018823
FLCN	0.00190601
SQSTM1	0.00190601
ZNF398	0.00191103
HYI	0.00194401
ABHD11	0.00196917
DUSP23	0.00197596
ALG5	0.00198084
RTN4IP1	0.00198084
RHEB	0.00198855
TECTB	0.00198855
RNASEH1	0.00199048
AEBP2	0.00199527
EIF4EBP3///ANKHD1	0.00199527
LRRFIP1	0.00199527
ZBTB21	0.00199527
SQLE	0.00199623
SIRT2	0.00199717
RNF111	0.00201128
CYP2U1	0.00202154
FBXW5	0.00202154
STAC3	0.00202239
VEGFA	0.00202239
DNMT3B	0.00203073
SNTA1	0.00204554
DDC	0.00205288
GPATCH11	0.00206192
HYAL2	0.00206192
MACROD1	0.00210701
ATF1	0.00212569
RCVRN	0.00212569
SDAD1	0.00212569
MGST2	0.00215018
KCNJ15	0.00215631
USP21	0.00216697
SHKBP1	0.00216849
GRASP	0.00217364
GPX1	0.0021824
HM13	0.00223418
KIF5C	0.00223418
NXPH1	0.00223646
FABP4	0.00224505
TPM3	0.0022455
PTP4A1	0.00226661
ERAP2	0.00227061
C17H12ORF65	0.00228086
LOC516108	0.00229375
SUCLG2	0.00230214
ZNRF1	0.00234431
HKDC1	0.00234991
TMEM41A	0.00235018
FBXO11	0.00235664
NSMCE2	0.00237213
PAXIP1	0.00237213
RANBP1	0.00239613
CRYZ	0.00240422
LOC504773	0.00240439
FXR1	0.00248161
EMP3	0.00248866
IL18R1	0.00248866
MPTX	0.00249826
SSBP2	0.00249826
TERF2	0.00249826
FAM92A1	0.00250692
JAM3	0.00250692
LOC524810	0.00251986
IQGAP3	0.00253707
DCP1B	0.00253873
LAPTM5	0.00254381
RBM34	0.00255575
TM9SF4	0.00256336
LOC338087	0.00260171
MAT2B	0.00262201
CFAP36	0.0026318
TPGS2	0.0026318
BMPR2	0.00263283
DRD5	0.00263283
MRPS11	0.00263283
LOC788610///HBG	0.00263575
MAOB	0.00263575
ITGA10	0.0026395
SLC15A1	0.0026395
ADCYAP1R1	0.00265217
JUP	0.00265217
LRFN3	0.00265217
NUS1	0.0026828
TSPYL4	0.00271583
AURKB	0.00273627
DICER1	0.00275831
TCEANC2	0.00276451
MCEE	0.00280877
PRPF4B	0.00286529
FAM193B	0.00287789
DKK3	0.00289539
AHCYL2	0.00292681
GALNT1	0.00293103
C7H19ORF25	0.00293126
LARP7	0.00293126
TEX264	0.00298284
PTPRG	0.00301221
SMTNL2	0.00301221
NDRG2	0.00301707
DHDH	0.00304708
VWCE	0.00306402
DUSP14	0.00315534
UBA6	0.00316801
GPD1L	0.00317576
KRT25	0.00317576
PARL	0.00317576
RDM1	0.00317576
AMIGO1	0.00321715
ARHGEF40	0.00325559
RPS12	0.00325559
FFAR3	0.00326714
SART1	0.00330095
DAW1	0.00331081
NME4	0.00334944
PGS1	0.00334944
ZNF470	0.00335285
C3H1ORF43	0.00340442
RSL24D1	0.00340536
HAUS8	0.00341811
KIF2A	0.00343328
MAPKAP1	0.00343328
BMPR1A	0.00344201
PUM3	0.00345696
CRYAA	0.00346875
STK40	0.0034805
SLAMF1	0.00348987
ZNF821	0.00351089
GRAMD4	0.00351863
TMOD1	0.00352636
RPS6KB1	0.00356966
GPX3	0.0035711
VPS26A	0.00357562
HOXA5	0.00362404
PTPN9	0.00367358
SMAP2	0.00367358
FBXW4	0.00367868
HINT3	0.00371593
FAU	0.00374312
POP7	0.00375191
ANKRD29	0.0037656
IKZF5	0.0037656
MANF	0.00377651
NAP1L5	0.00377651
NGF	0.00377651
SLC46A1	0.00378366
EEF2KMT	0.00379381
ALDH5A1	0.00381071
UTP11L	0.00381928
SF3A1	0.00384436
ABHD12	0.00386562
SDE2	0.00388081
LY6G6E	0.0039097
PAPD4	0.0039097
TCEA2	0.0039097
TMEM127	0.00391282
RGS19	0.00394196
SELK	0.00395691
MYBPC1	0.00396884
ADCY4	0.00397781
URB1	0.00397781
CACNG2	0.00399926
FAM105A	0.00400147
ALDH1L2	0.00400439
DEDD2	0.00400439
EFR3A	0.00400439
GPC1	0.00400439
RNF181	0.00400439
UBE2D4	0.00400439
ALAD	0.00405256
CHTOP	0.00406195
MID1IP1	0.00406987
AMH	0.00407101
GORAB	0.00407101
H2B	0.00407101
TEX261	0.00407308
SPP2	0.00409899
PIGF	0.00411905
NDUFS3	0.00412086
SBDS	0.00412086
CPSF2	0.00412554
PAXBP1	0.00412554
ADTRP	0.00414542
PDLIM3	0.00414786
TXNDC17	0.00414786
MBD1	0.00417332
C10H15ORF65	0.00425
H4	0.00426278
UBFD1	0.00426278
ARHGEF25	0.00426487
SEMA4A	0.00426487
MED22	0.00434088
IKZF3	0.00447175
BANP	0.00447532
SFRS18	0.00447958
IWS1	0.00453094
KDM6A	0.00456461
DSE	0.00458333
RGSL1	0.00458333
PYCR2	0.0045993
SLC25A16	0.00462413
UPK1A	0.00462413
TRAF3IP1	0.00464345
VAPB	0.0046662
VIM	0.00468681
MTCH1	0.00472746
MC2R	0.00478601
CEPT1	0.00478769
DDRGK1	0.00478937
GJA1	0.00479586
CNGA1	0.00484642
ALCAM	0.00485007
PCOLCE	0.00487569
RPS6KA4	0.00490124
LHCGR	0.00491177
LMO2	0.00491177
ANKRD10	0.00491872
ELMOD2	0.00492428
NPDC1	0.00492711
CFI	0.00493265
BACE1	0.00493759
COL1A1	0.00493759
WSB1	0.00495664
PNISR	0.00505413
ACBD6	0.00510256
CABP2	0.00510256
NEDD8	0.00512466
MIIP	0.0051393
BTRAPPIN-4	0.00514714
C10H15ORF57	0.00514714
CATHL4	0.00514714
EFCAB1	0.00514714
IMPAD1	0.00514714
MPRIP	0.00514714
MYCBP2	0.00514714
NUDT10	0.00514714
BEX5	0.00515059
GMPR2	0.00515059
PPP6C	0.00515059
SLC25A12	0.00515059
WBP2	0.00515059
ZNF79	0.00515059
ABCG2	0.0051781
ITGB3	0.00518158
PLEK2	0.00518158
UHRF1BP1L	0.00518791
LOC100297192///IGLL1///IGL@	0.00519488
HMGN2	0.00522936
NIPBL	0.00523429
CUL7	0.00527582
AURKA	0.00528459
CAD	0.00528618
TFPI	0.00529883
PCSK7	0.00530624
ISCA2	0.00530974
ABI2	0.00533787
SEC22B	0.00536075
LPCAT3	0.00536352
PAQR3	0.00538645
RNF135	0.00538645
DOK2	0.00539433
PPP2R5C	0.00540862
ALDH7A1	0.0054126
PPCS	0.00541731
ZNF800	0.00541731
STAU1	0.00548912
SPTSSA	0.00555754
DHX15	0.00556059
FANCG	0.00556059
CST6	0.00557771
SNU13	0.00559085
VPS26B	0.00559085
PIM1	0.0056185
TMEM265	0.0056185
AFP	0.00561869
MPO	0.00561869
SUPT20H	0.00561869
CCDC43	0.00566393
NUDT5	0.00567695
CORO1B	0.00578365
ARHGDIA	0.00580238
AVPI1	0.00580238
ANG2///ANG///RNASE4	0.00581391
ALS2CL	0.00585169
KIF2C	0.00585375
HGD	0.0058633
SIGLEC10	0.00587282
ALKBH8	0.00589477
PPP3CB	0.00592733
SMIM7	0.00592733
FHL3	0.00593325
LYPLA2	0.00593325
TST	0.00593325
WDR46	0.00593325
CDADC1	0.00595443
FBXO9	0.00595443
GFAP	0.00595443
GCDH	0.00596925
PAGR1	0.0060516
PSMA3	0.00608466
LAPTM4B	0.00610355
VLDLR	0.00614871
PDCL	0.00618032
MRPS18A	0.00623321
STAG3	0.00625732
SOD2	0.00631912
PLPP2	0.00632968
NDRG3	0.0063955
KANSL3	0.00642233
CD4	0.00643463
RASGEF1A	0.00643463
TXNDC5	0.006448
GPR68	0.00645597
MYADML2	0.00645597
FOXL2	0.00646687
LOC100848357	0.00646992
MRPS27	0.0064898
SNAPC1	0.0064898
DEF8	0.00656115
GALNT18	0.0066262
HSF1	0.0066262
CDT1	0.00667324
GMEB1	0.00668437
TULP3	0.0066907
POU2F1	0.00670714
CTSW	0.00672717
PLXNA4	0.00672717
SPON1	0.00672717
NXPH2	0.00672808
AKAP8L	0.00679408
MAPK14	0.00680142
TMEM208	0.00682783
WDR70	0.00682783
ETFRF1	0.00682921
LMF1	0.00684588
AP3B1	0.0068589
IQSEC1	0.0068589
KCTD18	0.0068589
ZNF462	0.0068589
CTBP1	0.00688811
GSAP	0.00688811
RPSA	0.00688811
SYNE1	0.00688811
HDAC2	0.00691327
NAT14	0.00698432
PTCD3	0.00698432
APOC4	0.00700116
CDC73	0.00700116
DUSP26	0.00700116
NKIRAS2	0.00700116
NUP43	0.00707036
TMBIM1	0.00707036
PTPRH	0.00708583
EIF2AK1	0.00717491
CAV2	0.00726264
CLDN5	0.00727086
CMC4	0.00727086
MPP5	0.00727086
SF3B6	0.00727086
ZNF292	0.00727086
REEP4	0.0072734
SERPINF2	0.00729133
HERC2	0.00734014
LACTB2	0.00734014
MORF4L2	0.00734014
SEC23A	0.00734014
UBA3	0.00734014
SH2D3A	0.00736821
SPATA20	0.00736821
PABPC1	0.00738895
PEX11B	0.00738895
TH	0.00738895
SEMA6D	0.00739302
DGCR6L	0.00745163
EPS8L3	0.00759101
S100A14	0.00760999
COL3A1	0.00766704
SLC9A3	0.00767357
SDSL	0.00768736
MME	0.0076905
COL4A1	0.00770424
BOLA-N///LOC100125916///JSP.1	0.00771014
DNAJC24	0.00781515
ASB8	0.00785849
PIDD1	0.00785849
YBEY	0.00785849
ERCC1	0.00788581
FLOT1	0.00788661
HS3ST5	0.00788661
PPP2R5E	0.00790387
CLGN	0.00798124
DSEL	0.008
PSMG2	0.00807379
HDAC11	0.00807481
ENPEP	0.00809001
FUBP3	0.00809001
GOSR1	0.00809704
ADAMTSL2	0.00819016
TADA2A	0.00819016
TRMT61A	0.00819016
BOLA-DQA1	0.00821943
H1F0	0.00825191
DTX3L	0.00829684
RARRES2	0.00834276
RITA1	0.00837065
DHCR7	0.00838111
CST3	0.00840401
SSR3	0.00840953
FAM210B	0.00841676
MYSM1	0.00841676
UBL3	0.00843791
GAS2L1	0.00845092
KAT6B	0.00845313
AKR1C4	0.00847524
DEFB4A	0.00848607
LCP1	0.00848607
NFKBID	0.00848607
SLC8A1	0.00848607
ARFIP2	0.00852671
POC1B	0.00852671
XIAP	0.00852671
IRF2	0.00855496
CYTH2	0.00857249
RGS10	0.00860863
LOC407171	0.00865532
ACAN	0.00866259
TRIM9	0.00871262
TSPAN19	0.00871262
NARF	0.00876165
PHYH	0.00876455
TAF12	0.00877273
ATXN7L1	0.00882049
ADNP	0.00883808
TAF1A	0.00886038
PCCB	0.00886961
SLAMF9	0.00886961
MADD	0.00895063
LDLR	0.00896432
ADH5	0.0090445
CAMKK1	0.0090445
ELOF1	0.00912696
ZBTB40	0.00912696
AGTR2	0.00912969
KHK	0.00912969
LOC407165///BTRAPPIN-4///LOC407163	0.00912969
CCDC69	0.00914048
CDK1	0.00920405
PRM1	0.00920405
CD38	0.00924481
PARK7	0.00934611
CDH1	0.0094265
GRWD1	0.00953154
CWC15	0.00956457
SH3BP5L	0.00956804
SVOPL	0.00956804
EPN1	0.00960917
GRM7	0.0097001
LOC404103	0.00970915
ZER1	0.00973665
GLRB	0.00975128
GGT7	0.0097623
ATP6V1A	0.00979346
RUBCNL	0.00979346
LOC407198	0.00984031
PHF6	0.00984031
ABHD17A	0.0099165
TMED7	0.0099165
PRND	0.0100453
CACNA1B	0.0100944
ZFYVE1	0.0100944
HSF4	0.0101439
SCPEP1	0.0101439
TPST1	0.0101554
HABP4	0.01023
FOXP2	0.0102992
TMEM97	0.0102992
ADAM12	0.0103017
CHMP5	0.0103017
CLEC6A	0.0103017
JKAMP	0.0103017
MAGED4B	0.0103017
CHMP1B	0.0103705
HNRNPK	0.0103705
RHOF	0.0103705
ST3GAL6	0.0103705
MED9	0.0103966
SMIM6	0.0104002
GPN3	0.0104063
CNTN1	0.0104233
PHF12	0.0104279
USP14	0.0104334
CAMKMT	0.0104911
TMEM242	0.0104911
TOPORS	0.0104911
CUTC	0.0106246
PON2	0.0106246
TMEM184C	0.0106482
UBE2G1	0.0106654
HOXD10	0.0106917
ITGB3BP	0.0106917
NPR3	0.0106917
USP53	0.0106917
CD47	0.010692
FGF1	0.0106938
GABRD	0.0106946
ACADL	0.0107576
FAM120A	0.0107856
SLAMF8	0.0107856
WDR20	0.0107856
SLC38A7	0.0107921
SVIL	0.0107921
TNFSF12///TNFSF12	0.0107921
PPIG	0.0108035
CEP120	0.0108503
TSEN54	0.0108617
DUSP3	0.0109379
KCNE4	0.0110465
DCK	0.01106
NCOA7	0.011074
USP33	0.0111014
NUP85	0.0111172
THOC1	0.0111172
ENOSF1	0.0111291
PRKRA	0.0111781
MAOA	0.0111883
PTPN13	0.0111883
CHFR	0.0113413
FAR2	0.0113413
FAM131A	0.0113474
SAP30L	0.0113474
ERGIC2	0.0114297
CD58	0.0114546
HDDC2	0.0114838
KLC1	0.0114838
C23H6ORF52	0.0115676
TGM2	0.0115814
ENO1	0.0115946
CHRM4	0.0116287
CCDC102A	0.0116442
PKIG	0.0117754
GUCY2D	0.0117917
ATAD1	0.0118129
VAMP3	0.0118129
PTPN18	0.0118305
PTPN1	0.0118709
SLC39A12	0.0118709
GLS	0.0118781
CDC42EP1	0.0119487
GPR1	0.0119597
GRPEL2	0.0119597
SREK1	0.0119597
ARV1	0.0119803
C10H15ORF48	0.011993
NDUFC1	0.011993
ROCK2	0.011993
TRD@	0.011993
PCED1A	0.0121959
SRGAP1	0.0123192
DDO	0.0123659
TRAPPC3	0.0123986
UBQLN1	0.012414
CLECL1	0.0124169
EXOSC1	0.0124513
USO1	0.0124791
MSTN	0.012525
TEX30	0.0125338
SDCBP	0.0125448
CREM	0.0126236
SST	0.0126236
PDE6D	0.0127037
MICAL1	0.0127781
LOC788425	0.0127941
TRIT1	0.0127941
LOC100847724	0.0128278
RPS15A	0.0128514
PBX1	0.0128772
SMAGP	0.0128832
VAC14	0.012968
CDC42BPG	0.0130328
CYP20A1	0.0130328
HUWE1	0.0130328
N4BP3	0.0130328
CCDC14	0.0130331
MRVI1	0.0130331
RHNO1	0.0130331
TFRC	0.0130331
XRRA1	0.0130331
PPP1R32	0.0130399
CYP39A1	0.0131212
GEM	0.0131212
MIA3	0.0131212
CEP41	0.0131816
GADD45GIP1	0.0131954
ERGIC3	0.0132119
YWHAE	0.0132523
AGER	0.0132657
AP2S1	0.0132657
CCL8	0.0132657
CRTC1	0.0132657
ROM1	0.0132657
TIMM10	0.0132657
MYF6	0.0133131
RPL29	0.0133131
PNPO	0.0133293
PECAM1	0.0134028
TBPL1	0.0134028
CTDSPL2	0.0134265
ENTPD3	0.0136272
TMEM35	0.0136272
DLG3	0.0136781
TIMELESS	0.0136781
HAUS4	0.0137067
AIMP2	0.0137272
RBPJ	0.0137272
ELF2	0.0137624
EPS15L1	0.0137701
HTR1B	0.0137881
MRPS17	0.0137881
SHH	0.0137881
TOR1AIP1	0.0137881
ATP6V1F	0.013895
CAPNS1	0.013895
NDUFAF8	0.013895
BCL10	0.0139227
C25H16ORF59	0.0139311
DNAJC5	0.0139628
RTCB	0.0139628
DLD	0.0139685
NUCB2	0.0140341
SP140	0.0140341
RMDN3	0.0140934
TUBA4A	0.0141421
CLTC	0.0141777
RNF19A	0.0142211
NDUFAB1	0.014232
OAZ2	0.014232
CCAR2	0.014263
KIFC1	0.0143456
ASIP	0.0143816
FABP3	0.0143816
MYO1B	0.0143816
S100A4	0.0143816
GPAT3	0.0143847
XRCC5	0.0144236
AGPAT4	0.0144953
GTF2B	0.0145904
PPT1	0.0145904
MRPL51	0.0146169
MAP1LC3C	0.0146259
MYL1	0.0146339
POLR2C	0.0146372
DYSF	0.0147123
LOC100847946	0.0147123
NR1D1	0.0147288
DCAF17	0.0147997
EIF4E3	0.0147997
KDF1	0.0147997
ZDHHC23	0.0147997
CROT	0.0148113
STT3A	0.01482
CYP11B1	0.0148406
FAM101A	0.0148471
KLK4	0.0148616
DUT	0.0148779
KDR	0.0148915
RNASE1	0.0149129
RPS3	0.0149129
THRC	0.0149129
FGFRL1	0.0149151
ISCU	0.0149151
MS4A8	0.0149151
NIF3L1	0.0149151
RECQL4	0.0149151
TTR	0.0149151
CD2AP	0.0149412
RPL5	0.0149937
CPSF3L	0.0150629
ELMO2	0.0150715
NDUFS6	0.0150715
PLA2G2D3///PLA2G2D1	0.0150715
SUGP1	0.0150715
ACSS1	0.0150742
ATP2C1	0.0150742
RTF1	0.0150742
SLC7A6OS	0.0150742
NECAP2	0.0151066
CA13	0.0151592
LGALS2	0.0151592
FAM50A	0.015223
DCAF4	0.0152332
PCNP	0.0152332
ZFP36L2	0.0152332
CELF4	0.0152357
TMEM86A	0.0152357
ACTR2	0.0152595
LOC404073	0.0153274
CHRNB1	0.015328
CINP	0.015339
DHX34	0.015339
MELK	0.0153553
TENM3	0.0153553
MYO10	0.0153722
CHD4	0.0153757
PAK1	0.0153757
RNF166	0.0155057
WARS	0.0155057
FDFT1	0.0155176
ZC2HC1A	0.0155421
SUCLG1	0.0155699
ZP2	0.0156645
HMGXB4	0.0157084
FMNL2	0.015795
TTI2	0.015795
UACA	0.015795
ATAT1	0.0158065
P2RX7	0.0159362
SPAM1	0.0159379
AES	0.015974
PRKACB	0.016113
ZMYM5	0.016113
CNOT7	0.0161222
ZFYVE26	0.0161277
COL11A1	0.0161906
SSB	0.0161909
BPHL	0.0162172
RHBDD2	0.0162172
C11H9ORF142	0.0163023
FES	0.016325
RASL12	0.0163445
ATG13	0.0164811
FUT8	0.0164948
NCBP2	0.0165461
FRA10AC1	0.0167067
LGALS9	0.0167762
C28H10ORF35	0.0167777
FAM21A	0.0167777
LRCH4	0.0167777
TARBP2	0.0167777
IKBKG	0.0167791
GRAP	0.0168191
GHR	0.0168469
PTHLH	0.0168469
HAS1	0.016851
GPRC5B	0.0168536
PPM1B	0.0168536
SLC30A6	0.0168755
CCNH	0.0169148
RAPGEF1	0.0169743
CHST1	0.0170119
L3MBTL2	0.0170119
LAMA4	0.01703
ABLIM3	0.0170631
SLC25A11	0.0170631
MOSPD1	0.0170768
TRPC5	0.017089
LRP11	0.0171164
DLK2	0.0171194
KEAP1	0.0171194
CDC37	0.017148
HMGCL	0.0171761
CHUK	0.0172138
HMOX1	0.0172138
NADK	0.0172295
TPSB2	0.0172295
HNRNPDL	0.0172316
GOLPH3	0.0172358
CDS2	0.0172443
SORBS2	0.0172443
MERTK	0.0172761
EPHX1	0.0172914
LOC444876	0.0173009
FAM32A	0.0173124
TUBB4A	0.0173583
ABCB7	0.0173686
DYNC1LI1	0.0173686
GLG1	0.0173686
RAC1	0.0173686
RANBP9	0.0173686
TRIM28	0.0173686
FADD	0.017419
MAL	0.017419
RDH14	0.0174229
NAGK	0.0174985
PERM1	0.0175173
PAX6	0.0175323
S100A13	0.0175323
TGFB1I1	0.0175323
KIF3B	0.0176002
UCP1	0.0176472
FN1	0.0176849
SYCP3	0.0176849
ITGAV	0.0176882
CHST9	0.0177469
SDHAF4	0.0177643
DHRSX	0.0177824
COG4	0.0178233
CRAT	0.0178233
PITPNB	0.0178233
AMMECR1L	0.0178368
MAP2	0.0178388
FLNB	0.0179605
APAF1	0.0180076
GPANK1	0.0180076
SPINT1	0.0180076
AP3M1	0.0180514
DOPEY1	0.0180514
TMEM88	0.0180514
MESDC1	0.0180691
WDR81	0.0180691
ABHD1	0.0180837
CD3D	0.0180837
MCM6	0.0181413
SLA2	0.0181457
SPTSSB	0.0181569
GIMAP6	0.0181647
MRPL44	0.0182059
PRR15	0.0182312
MEIS1	0.0182644
AHCTF1	0.0183197
MFSD14B	0.0183687
WDTC1	0.0183687
ZNF341	0.0183687
ELP2	0.0184514
RLF	0.0184877
TCTA	0.0184877
JCHAIN	0.0184955
POMP	0.0185749
TNPO3	0.0186355
ANXA5	0.0187004
SYNGR1	0.0187004
ARL4A	0.0187153
SEC61A2	0.0187153
G6PC	0.0187266
ICA1	0.0188821
TFB1M	0.0189022
PPT2	0.0189064
AQP11	0.018915
SEC23IP	0.018915
GRAMD1A	0.0190203
PIGR	0.0190203
GLDC	0.019052
ARHGEF15	0.019066
USP28	0.0190674
IVNS1ABP	0.0191813
LHFPL2	0.0191813
LNPK	0.0192447
CDCA3	0.0192913
FAR1	0.0192913
PPP6R3	0.0193365
CTAGE5	0.0193928
EPYC	0.0193928
APCDD1	0.0194328
IL1B	0.0194328
SPOP	0.0194328
ZMAT5	0.0194328
PNLIP	0.0194606
CNIH4	0.0195084
RAP1A	0.0196242
RAB7B	0.0196553
TMEM159	0.0196553
C3H1ORF123	0.0196659
RANBP10	0.0196659
EEF1E1	0.019668
EIF1	0.0197255
NDEL1	0.0197964
PRR5L	0.0199859
U2SURP	0.019996
CCHCR1	0.0201215
RAB2A	0.0201817
FOXS1	0.0202159
RHAG	0.0202159
RHOC	0.0202159
CDK11B	0.0202576
EBNA1BP2	0.0202576
LOC613444	0.0202576
ANKRD50	0.0202678
CFDP1	0.0202751
SAP130	0.0202832
MMS19	0.0203121
HMGB2	0.0203262
RP1	0.020336
FAM171B	0.0205626
RAB5C	0.0205626
EPB41L4A	0.0206941
CPOX	0.020697
PHLDA2	0.020697
CDC123	0.0207539
TK1	0.0208454
VPS4B	0.0208454
MCMBP	0.0208861
AP1G1	0.0209652
ORM1	0.0209652
SLC35A2	0.0210007
SGOL2	0.0210099
AHCY	0.0210223
LOC404116	0.0210223
NFIB	0.021142
SAV1	0.0211688
ZCRB1	0.0212005
BTK	0.0212102
MAT1A	0.0212115
OMG	0.0212477
NUP88	0.0212913
TINAG	0.0213337
CCDC8	0.0213833
RAB35	0.0213833
USP15	0.0213833
ZNF335	0.0213833
FOXN3	0.0214726
RBM39	0.0215639
SERPINC1	0.0215663
APOOL	0.0215922
LOC511175	0.0216236
PBX2	0.0218122
SERF2	0.0218122
FOCAD	0.0218957
ST3GAL5	0.0218957
WBSCR17	0.0218957
COL17A1	0.0219519
WASF1	0.0219519
HP1BP3	0.0220881
ASB7	0.0221018
FABP5	0.0221018
TMED10	0.0221018
MAP3K6	0.0221517
HID1	0.0222169
TM7SF2	0.0223301
C9	0.0224508
TMEM160	0.0224972
ARPC1A	0.0225062
KPNA7	0.0225131
RGS16	0.0225131
SIGIRR	0.0225131
KDM5C	0.0225186
FAM19A5	0.022551
KCNN4	0.0225561
MRPL3	0.0225561
CKMT1B	0.0226142
FNBP1L	0.0226142
TLN2	0.0226691
TBC1D10C	0.022693
MEST	0.0227004
CYB5R4	0.022745
SYT4	0.022745
DOCK11	0.022762
CCPG1	0.0227842
SYNRG	0.0227842
TBRG4	0.0227926
ERBB3	0.022834
AP5Z1	0.0229222
DDX25	0.022941
TRAPPC2	0.0229738
CDK20	0.0229854
TMEM189	0.0229854
ZBED8	0.0229854
LOC493778	0.0230136
MAGED1	0.0230228
CXCL10	0.0230282
CRIP2	0.0230783
PRKCD	0.0230783
IBSP	0.0231114
UTS2R	0.0231906
ABL1	0.0232319
MTCH2	0.0232319
DHX32	0.0233473
ENTHD2	0.0233862
CSTB	0.023496
NDUFA4L2	0.0236301
LOC511354	0.0236536
HAS3	0.0236831
MAML2	0.0236831
WDR33	0.0236831
ZNF667	0.0236831
EIF3K	0.0236988
CDKN1C	0.0237265
STT3B	0.0237964
POLR2B	0.0238568
QRFP	0.0238568
TREX1	0.0238568
GSDMC	0.0238616
RPL9	0.0238616
ISLR	0.0238784
SLC9A6	0.0239429
GSR	0.023948
SLC16A13	0.024002
ZNF574	0.024002
CHRNB4	0.0240153
RPS17	0.0240153
SNX11	0.0240326
SLC35A5	0.0242149
HGF	0.0242822
AKIRIN1	0.0243473
ORC6	0.0243473
TJAP1	0.0243473
BTG3	0.0243921
PNMA2	0.0243921
FICD	0.0243998
BLOC1S6	0.0244375
B4GALT1	0.0244402
MRPS14	0.0244479
ADCK1	0.0244891
AKAP10	0.0244891
RFX2	0.0244891
TTC4	0.0244891
CLASP2	0.0244951
NUMB	0.0245536
CSF3	0.0245811
DDX47	0.024584
AMD1	0.0246007
RTN1	0.0248075
POLR3C	0.0248539
COX15	0.0248787
IFRD1	0.0248787
POFUT2	0.0248787
SNRPB	0.0248882
EPSTI1	0.0249406
COG2	0.0251243
DGAT2	0.0251608
OFD1Y	0.0251861
PPP1R18	0.0251922
SURF6	0.025207
TRIP4	0.0255433
CD52	0.0255618
ADSL	0.025693
LGI4	0.0257542
ITCH	0.0257589
GSTA4	0.0257968
SGF29	0.0257968
RAB11FIP5	0.025818
RENBP	0.0258786
APOL3	0.0259017
OTC	0.0259244
PRICKLE1	0.0259244
FOXP4	0.0259874
SEZ6L2	0.0259874
TSKU	0.0259874
CLDN18	0.0259977
DLX4	0.0260183
SLC44A2	0.0260183
PLEK	0.0261215
HIST3H2A	0.0262354
TAF6	0.0262354
C23H6ORF226	0.0262774
HRAS	0.0262774
NDOR1	0.0263038
SHF	0.0263038
SLN	0.0263038
LAMB2	0.026344
RGCC	0.026344
MRPL37	0.0263911
SMPD1	0.0263959
ASCC3	0.0264103
POP4	0.0264184
PANK4	0.0264458
UBN2	0.0264589
DARS	0.0265754
M6PR	0.0266654
RARRES1	0.0267629
CAPSL	0.0268641
PLAU	0.0268641
GLE1	0.0268697
SPTY2D1	0.0268697
TMOD4	0.0270824
BRMS1L	0.0271199
TROAP	0.0271199
APOB	0.0271518
DSTN	0.0272788
KIR2DS1	0.0273446
C23H6ORF136	0.0273691
TMEM63B	0.0273691
TBC1D22A	0.0273705
UFC1	0.0273705
EIF4E2	0.0274418
SRSF11	0.0274418
MRS2	0.027483
PIK3C3	0.027483
PLPPR2	0.0274837
GNB5	0.0275282
SOST	0.0276311
CCDC90B	0.0277036
PRKACA	0.0277036
MXI1	0.0277777
TMEM175	0.0277936
WDR61	0.0277936
NOA1	0.0278622
ACSL1	0.0278674
TANC2	0.0278674
KIF1BP	0.0278706
MTMR11	0.0278706
TMC6	0.0279034
S1PR1	0.027971
CHMP6	0.0279872
LAS1L	0.0281312
CADM1	0.0281405
CDH3	0.0281957
PLG	0.0282399
BAG6	0.0283436
DSC2	0.0283436
TCAF1	0.0283436
SEPHS2	0.0283458
UBA2	0.028349
UMPS	0.0283674
ZNF34	0.0283674
C17H22ORF39	0.0283786
ACTR10	0.0284056
PAMR1	0.0284056
TGFB3	0.028406
ITPKC	0.0284261
PSMC3	0.0286502
BICDL2	0.0286802
CSDE1	0.0286802
GNG12	0.0287157
SSX2IP	0.028805
LOC511240	0.0289711
TOP1	0.0289745
PPP1R3B	0.0290417
UBXN2A	0.0290426
BRMS1	0.0290513
KRT79	0.0290513
LOC534967	0.0290513
SERPINF1	0.0290513
WWOX	0.0290513
CXCL14	0.0290809
GTPBP10	0.0290902
STX10	0.0290902
TPR	0.0291411
TRAF7	0.0292961
ZMIZ2	0.0292961
PTPRC	0.0293166
TSC22D1	0.0294046
ADH1C	0.02963
MTO1	0.0296381
TIMM8A	0.0296446
UCKL1	0.0296446
SCMH1	0.0296667
TMED6	0.0296884
FBXL4	0.0297123
SNAP25	0.0297123
CSF2RB	0.029757
ASF1B	0.0297736
NUBP1	0.0297736
HERPUD2	0.0298926
TSTA3	0.0299756
FAHD2A	0.0300063
FAM49B	0.0302234
NOB1	0.0302234
SLC22A5	0.0302234
VSIG2	0.0302234
MAP9	0.0302716
ZNF569	0.0304459
ROGDI	0.0305492
SIPA1	0.0305492
OXR1	0.0305857
AQP5	0.0305962
PKD2	0.0306177
MLEC	0.0306433
GPR137	0.0306683
MOB3C	0.0306683
LIN7B	0.0307118
TBCEL	0.0308708
TTC7A	0.0308708
TMED4	0.0311398
CLDN2	0.0311562
IMPG1	0.0311562
METTL13	0.0311562
SH3GLB2	0.0311823
ACSM1	0.0311962
DDX20	0.0312389
CHN2	0.0312856
KIF21A	0.0313077
P2RX5	0.0313482
C15H11ORF31	0.0314406
DTYMK	0.0314406
KLF5	0.0314406
SERBP1	0.0314406
THBS3	0.0314406
ZNF354A	0.0314888
AGPS	0.0315532
PDYN	0.0316827
EFNA5	0.0317062
ADH6	0.03172
HNRNPC	0.03172
PDIA5	0.03172
LOC100138449	0.0317275
ARID5A	0.0317676
SARS2	0.0317744
SLC38A5	0.0317744
PRKCDBP	0.0317839
RPL30	0.0317952
FEN1	0.0318056
TADA3	0.0319426
UBE2Z	0.0319473
API5	0.0320451
TYR	0.032067
CLP1	0.0321616
SLC43A2	0.0321616
DHX29	0.032217
HRG	0.0323152
PLEKHB1	0.0323152
RAPGEF3	0.0323152
ARL4C	0.0325536
TARS2	0.0326683
VAMP7	0.0327157
APOF///APON	0.0327985
FPGS	0.0327985
RANBP2	0.0328759
LMBRD1	0.0328949
SHROOM3	0.0329112
BVD1.23	0.0329313
APOE	0.0329415
MKLN1	0.0329415
QSOX1	0.0329415
FGFR3	0.0330075
POU5F1	0.0330226
ITGA7	0.0330679
NUDT22	0.0331205
GEMIN4	0.0332249
ADAMTS4	0.0332467
LOC404061	0.0332814
P2RY14	0.0333746
LOC100126815	0.0335734
PTPN23	0.0336197
GATB	0.0336623
HEY1	0.0338309
QRICH1	0.033842
GLMN	0.0338464
ATP6V0A1	0.0339524
RORA	0.0339524
SEC16B	0.0339524
SLC28A3	0.0339524
PSMA5	0.0339605
C26H10ORF2	0.0339931
IGSF10	0.0339931
LOC100336589	0.0339931
NFIC	0.0339931
POLD3	0.0339931
CDIP1	0.0341455
UFD1L	0.0341706
THAP9	0.0341907
VCP	0.034196
JAG1	0.0342376
LOC507581	0.0342376
IFRD2	0.034417
CALM	0.0344454
PARP8	0.0345307
CCDC86	0.0346028
CAPG	0.0346532
SFRP4	0.0346704
TMEM38A	0.0348316
RBMX	0.0348471
TYRP1	0.0348471
PDLIM7	0.0348874
BAX	0.0349192
PLVAP	0.0349192
C1QA	0.0349483
CLDN19	0.0349684
KLHL36	0.0349684
LRRC51	0.0349684
RNF13	0.0350699
PEX1	0.0351886
TRAK2	0.0351886
GDF9	0.0353149
IL17A	0.0353548
IQCA1	0.0353548
MARCKS	0.0353548
EIF4G3	0.035441
GATAD2A	0.0354972
FER	0.03562
TASP1	0.0356247
MT2A	0.0356507
COX11	0.0356643
AGA	0.0357685
ANXA2	0.0357685
LRPAP1	0.0358357
LOC407165	0.0359089
MEG3	0.0359634
DGCR14	0.0359654
GTF2H4	0.0359654
TM4SF18	0.0360984
EVC2	0.0361367
GINM1	0.0361367
MGAT5B	0.036172
APOLD1	0.0362166
CD53	0.0362251
YTHDF1	0.0362911
FAM3C	0.0363265
CRYGD	0.0363544
SNW1	0.0363544
EIF3E	0.0364629
ORC5	0.0366981
LOC505306	0.0367035
KHDRBS1	0.0367048
CHMP4B	0.0367135
SLC29A2	0.0368911
ITGAE	0.0368923
DEFB13	0.0368929
CCL14	0.0369983
EHD2	0.0371189
EMC6	0.0371273
YWHAH	0.0371273
PARN	0.0371283
CHRM3	0.0371392
RPS6KL1	0.0371482
NID2	0.0371773
RINT1	0.0371909
PRPF31	0.0372139
DVL1	0.0373063
ADCY7	0.0375318
ARPC5	0.0376499
CHIA	0.0376631
PNMA1	0.0376631
SEPP1	0.0376631
PDE7B	0.037672
FUT10	0.0376744
PACSIN2	0.0376798
ANK1	0.0376934
BOLA-A///BOLA///BOLA	0.0376934
CCL3	0.0376934
FAM109B	0.0376934
PRELID1	0.0376934
PSENEN	0.0376934
CHRM5	0.0379695
FGR	0.0379796
C15H11ORF58	0.0381176
C18H19ORF48	0.0381176
POLA1	0.0381176
RPRD2	0.0382237
IGFLR1	0.0383633
H3F3A	0.0384461
UBE2L3	0.0384461
PRDX5	0.0384854
TBCC	0.0384854
SFXN5	0.0385395
ASMT	0.0387558
PSEN1	0.0387962
GPRIN2	0.0388179
ADAT1	0.0388405
AMIGO2	0.0388405
GR-A	0.0388422
CSH2	0.0389601
DDX56	0.0389601
MITD1	0.03908
C28H1ORF131	0.0390879
GTSE1	0.0390879
PES1	0.0390879
RGS3	0.0391255
PFN1	0.0392045
TPP1	0.0392045
BAG4	0.0392165
FAM162B	0.0392239
PCOLCE2	0.0392259
METAP1D	0.039237
COX7A2	0.0392529
EIF2B1	0.0392913
PAG18	0.0393281
VEGFC	0.0393594
AVPR1A	0.0394007
RPUSD3	0.0394007
ITFG2	0.0394165
ZNF555	0.0394245
MTRF1L	0.0394497
TBL2	0.0394497
SLC7A5	0.0395615
FAM96B	0.0395886
STX1B	0.0395886
CPEB4	0.0396034
PDHX	0.0396358
TRPM3	0.0397177
COPS5	0.0398106
RBM10	0.0398106
ATP1B2	0.0399006
LOC525599	0.0400289
XPNPEP2	0.0400554
VPS37A	0.0400686
ABCD1	0.0401601
GOLPH3L	0.0401645
CD44	0.0402508
GPD1	0.0403336
RACK1	0.0403846
CREB3L2	0.0404332
PRPF18	0.0404837
CXCL2	0.0404934
CTSL	0.0406735
SAMSN1	0.0406735
SLC6A4	0.0406887
METTL1	0.0407496
SLC13A4	0.0408825
ARHGAP27	0.0409624
ATPIF1	0.0410265
COA3	0.0410265
DDIT4L	0.0410265
MED15	0.0410302
CCL22	0.04107
LYZ1	0.0411126
STAT1	0.0411209
NCLN	0.0411256
TRAPPC4	0.0412746
GRK1	0.0413657
TRPC3	0.0413809
L2HGDH	0.041458
ADRB2	0.0414687
ALDH18A1	0.0415443
KLK10	0.0415443
TPPP	0.0415696
CDC42EP3	0.0415911
GOLGA5	0.0416351
GTF2F2	0.0417633
AK1	0.0418288
GMPPA	0.0418288
SPIN2	0.0418288
MILR1	0.0418705
RBM22	0.0419525
CDK18	0.0420619
MMRN1	0.0420619
PLEKHM2	0.0420619
LRRK2	0.0424117
MEIS3	0.0424345
CXXC1	0.0426195
MPC1	0.0426818
PAG7	0.0426818
TMEM214	0.0426818
SNX15	0.0427796
LTBP2	0.0428248
NUDT4	0.043
CLDN16	0.0432316
DFFB	0.0432316
SMIM20	0.0432316
SSTR2	0.0432316
SFTA2	0.0434715
ACP2	0.0435527
ATP2A1	0.0435527
GALE	0.0435527
L1CAM	0.0435527
LDOC1	0.0435527
LIPC	0.0435527
MRPL15	0.0435527
RPS27	0.0435527
RWDD3	0.0435527
EIF3D	0.0435537
MYOG	0.0435537
MBIP	0.0435951
EFNA2	0.0435988
TRRAP	0.0435988
RAB19	0.0436751
SCOC	0.0437885
OSR2	0.0438325
VIPAS39	0.0438535
RRN3	0.0440015
PAG21	0.0440051
C7H19ORF70	0.0440485
GNAS	0.0440485
MOG	0.0440485
PARVB	0.0440485
KLHL29	0.0440663
ZC3H12A	0.0441569
RPS6KA5	0.0442009
LZTFL1	0.0442456
TMEM237	0.0442456
HN1	0.0442558
TBC1D14	0.0442558
TNMD	0.0442558
ACBD4	0.0443197
HSPE1	0.0444899
RPS4Y1	0.0444919
DNAJC19	0.0445141
RNPC3	0.0445429
GPX7	0.044616
STOML2	0.0446808
TPT1	0.0446865
TFB2M	0.044936
ATP6AP2	0.0449393
UBE2E2	0.0450186
EVA1C	0.0450654
BCAS3	0.0450905
SRPRB	0.0451148
C4A	0.0451457
MRPS7	0.0451872
MRPL9	0.0452117
SLC25A19	0.0452432
ANKRD22	0.0453622
RSRP1	0.0454559
FAM120B	0.0455035
SSR1	0.0455035
NR0B1	0.0455433
OGT	0.0455495
[truncated: 90 more rows]
