# Supplementary material for: Integrative Systems Biology Analysis Elucidates Mastitis Disease Underlying Functional Modules in Dairy Cattle
Source: Front Genet. 2021 Oct 8;12:712306. doi: 10.3389/fgene.2021.712306 (PMC8531812; doi:10.3389/fgene.2021.712306)
Supplement: Supplementary file 8 [file Table_3.XLSX]

## Sheet: Biological Process
#term ID	term description	observed gene count	background gene count	strength	false discovery rate	matching proteins in your network (IDs)	matching proteins in your network (labels)
GO:0009987	cellular process	137	4131	0.27	1.52e-10	9913.ENSBTAP00000000079,9913.ENSBTAP00000000097,9913.ENSBTAP00000000187,9913.ENSBTAP00000000511,9913.ENSBTAP00000000662,9913.ENSBTAP00000000897,9913.ENSBTAP00000001121,9913.ENSBTAP00000001137,9913.ENSBTAP00000001164,9913.ENSBTAP00000001745,9913.ENSBTAP00000001863,9913.ENSBTAP00000003636,9913.ENSBTAP00000004206,9913.ENSBTAP00000004338,9913.ENSBTAP00000004696,9913.ENSBTAP00000004747,9913.ENSBTAP000…	FABP4,ALCAM,DDIT4,PIM1,SNTA1,PGS1,NDRG2,SEC16B,ERAP2,IL1B,ABHD12,PSMA3,LMF1,AMD1,RBPJ,ELMO2,FAM120B,ST3GAL6,UBA5,PRDX6,PFN1,PRELID1,COX7A2,CAPG,PLAU,S1PR1,CDS2,IKBKG,CD53,PTCD3,SOD2,LMO2,ZMYM5,FHL3,GNG7,MRPS17,PEX11B,TFE3,PRDX5,SFN,NSMCE2,MDH2,ACTR2,GTF2IRD2,MCMBP,TPM1,FLOT1,TRPC5,CDK1,MIP,TPT1,PAK1,PSMG2,PPP1R3B,PAGR1,ACTN4,ZC3H12A,TMLHE,FDX1,CORO2A,GDI1,SEMA4A,HSPE1,NDUFB7,S100A8,RAB7B,UBE2L3,B…
GO:0050896	response to stimulus	79	1787	0.39	1.96e-10	9913.ENSBTAP00000000079,9913.ENSBTAP00000000097,9913.ENSBTAP00000000187,9913.ENSBTAP00000000511,9913.ENSBTAP00000001121,9913.ENSBTAP00000001164,9913.ENSBTAP00000001745,9913.ENSBTAP00000001863,9913.ENSBTAP00000004696,9913.ENSBTAP00000004747,9913.ENSBTAP00000005065,9913.ENSBTAP00000005713,9913.ENSBTAP00000005868,9913.ENSBTAP00000005894,9913.ENSBTAP00000006383,9913.ENSBTAP00000007806,9913.ENSBTAP000…	FABP4,ALCAM,DDIT4,PIM1,NDRG2,ERAP2,IL1B,ABHD12,RBPJ,ELMO2,FAM120B,SERPINC1,ST3GAL6,UBA5,PRDX6,PLAU,S1PR1,IKBKG,CD53,SOD2,LMO2,GNG7,TFE3,PRDX5,SFN,NSMCE2,FLOT1,CDK1,PAK1,PAGR1,ACTN4,ZC3H12A,FDX1,GDI1,SEMA4A,HSPE1,S100A8,RAB7B,UBE2L3,BAX,DDRGK1,VCP,HMGB2,SLC39A12,NMI,IL7,RASL12,CCND2,ORM1,ATG13,TSPAN17,ATG12,BNIP3,CNOT7,FADD,JMJD6,PPP2R5E,MYO10,HPGD,IDH1,UPK1A,S100A13,CFL1,MT2A,CSNK1A1,USP15,BRP44L…
GO:0065007	biological regulation	105	2886	0.31	8.53e-10	9913.ENSBTAP00000000079,9913.ENSBTAP00000000187,9913.ENSBTAP00000000511,9913.ENSBTAP00000000662,9913.ENSBTAP00000000683,9913.ENSBTAP00000001121,9913.ENSBTAP00000001164,9913.ENSBTAP00000001745,9913.ENSBTAP00000001963,9913.ENSBTAP00000003636,9913.ENSBTAP00000004206,9913.ENSBTAP00000004696,9913.ENSBTAP00000005065,9913.ENSBTAP00000005713,9913.ENSBTAP00000005894,9913.ENSBTAP00000006383,9913.ENSBTAP000…	FABP4,DDIT4,PIM1,SNTA1,ENSBTAG00000000524,NDRG2,ERAP2,IL1B,CYTH2,PSMA3,LMF1,RBPJ,FAM120B,SERPINC1,UBA5,PRDX6,PFN1,PRELID1,CAPG,PLAU,S1PR1,IKBKG,CD53,PTCD3,SOD2,LMO2,ZMYM5,GNG7,PEX11B,TFE3,PRDX5,SFN,NSMCE2,ANXA2,ACTR2,GTF2IRD2,FLOT1,TRPC5,CDK1,MIP,PAK1,PSMG2,PPP1R3B,PAGR1,ACTN4,ZC3H12A,RAB5C,FDX1,SERPINB1,GDI1,S100A8,RAB7B,UBE2L3,BAX,DDRGK1,HMGB2,SLC39A12,CREM,MAOA,NMI,IL7,ROGDI,RASL12,CCND2,FABP3…
GO:0050789	regulation of biological process	97	2637	0.31	3.66e-09	9913.ENSBTAP00000000079,9913.ENSBTAP00000000187,9913.ENSBTAP00000000511,9913.ENSBTAP00000000662,9913.ENSBTAP00000000683,9913.ENSBTAP00000001121,9913.ENSBTAP00000001164,9913.ENSBTAP00000001745,9913.ENSBTAP00000001963,9913.ENSBTAP00000003636,9913.ENSBTAP00000004206,9913.ENSBTAP00000004696,9913.ENSBTAP00000005065,9913.ENSBTAP00000005713,9913.ENSBTAP00000005894,9913.ENSBTAP00000006383,9913.ENSBTAP000…	FABP4,DDIT4,PIM1,SNTA1,ENSBTAG00000000524,NDRG2,ERAP2,IL1B,CYTH2,PSMA3,LMF1,RBPJ,FAM120B,SERPINC1,UBA5,PRDX6,PFN1,PRELID1,CAPG,PLAU,S1PR1,IKBKG,CD53,PTCD3,SOD2,LMO2,ZMYM5,GNG7,TFE3,PRDX5,SFN,NSMCE2,ACTR2,GTF2IRD2,FLOT1,CDK1,MIP,PAK1,PSMG2,PPP1R3B,PAGR1,ACTN4,ZC3H12A,RAB5C,SERPINB1,GDI1,S100A8,RAB7B,UBE2L3,BAX,DDRGK1,HMGB2,SLC39A12,CREM,NMI,IL7,ROGDI,RASL12,CCND2,FABP3,PRPF18,ORM1,TSPAN17,BNIP3,CN…
GO:0050794	regulation of cellular process	92	2441	0.32	3.66e-09	9913.ENSBTAP00000000079,9913.ENSBTAP00000000187,9913.ENSBTAP00000000511,9913.ENSBTAP00000000662,9913.ENSBTAP00000000683,9913.ENSBTAP00000001121,9913.ENSBTAP00000001164,9913.ENSBTAP00000001745,9913.ENSBTAP00000001963,9913.ENSBTAP00000004206,9913.ENSBTAP00000004696,9913.ENSBTAP00000005065,9913.ENSBTAP00000005713,9913.ENSBTAP00000005894,9913.ENSBTAP00000006383,9913.ENSBTAP00000006465,9913.ENSBTAP000…	FABP4,DDIT4,PIM1,SNTA1,ENSBTAG00000000524,NDRG2,ERAP2,IL1B,CYTH2,LMF1,RBPJ,FAM120B,SERPINC1,UBA5,PRDX6,PFN1,PRELID1,CAPG,PLAU,S1PR1,IKBKG,CD53,PTCD3,SOD2,LMO2,ZMYM5,GNG7,TFE3,PRDX5,SFN,NSMCE2,ACTR2,GTF2IRD2,FLOT1,CDK1,PAK1,PSMG2,PPP1R3B,PAGR1,ACTN4,ZC3H12A,RAB5C,SERPINB1,GDI1,S100A8,RAB7B,UBE2L3,BAX,DDRGK1,HMGB2,SLC39A12,CREM,NMI,IL7,ROGDI,RASL12,CCND2,FABP3,TSPAN17,BNIP3,CNOT7,FADD,ZNF326,JMJD6,…
GO:0051716	cellular response to stimulus	60	1340	0.4	6.09e-08	9913.ENSBTAP00000000079,9913.ENSBTAP00000000187,9913.ENSBTAP00000000511,9913.ENSBTAP00000001121,9913.ENSBTAP00000001164,9913.ENSBTAP00000001745,9913.ENSBTAP00000004696,9913.ENSBTAP00000004747,9913.ENSBTAP00000005065,9913.ENSBTAP00000005868,9913.ENSBTAP00000005894,9913.ENSBTAP00000006383,9913.ENSBTAP00000007861,9913.ENSBTAP00000008224,9913.ENSBTAP00000008479,9913.ENSBTAP00000008569,9913.ENSBTAP000…	FABP4,DDIT4,PIM1,NDRG2,ERAP2,IL1B,RBPJ,ELMO2,FAM120B,ST3GAL6,UBA5,PRDX6,S1PR1,IKBKG,CD53,SOD2,LMO2,GNG7,PRDX5,SFN,NSMCE2,FLOT1,CDK1,PAK1,PAGR1,ACTN4,ZC3H12A,FDX1,GDI1,S100A8,RAB7B,UBE2L3,BAX,DDRGK1,VCP,HMGB2,SLC39A12,NMI,IL7,RASL12,CCND2,ATG13,TSPAN17,BNIP3,FADD,JMJD6,PPP2R5E,MYO10,HPGD,UPK1A,MT2A,CSNK1A1,USP15,BRP44L,RBM22,CRYZ,ATP6V1A,MAML2,GPX3,MMS19
GO:0019222	regulation of metabolic process	62	1477	0.37	2.26e-07	9913.ENSBTAP00000000079,9913.ENSBTAP00000000187,9913.ENSBTAP00000000511,9913.ENSBTAP00000000662,9913.ENSBTAP00000000683,9913.ENSBTAP00000003636,9913.ENSBTAP00000004206,9913.ENSBTAP00000004696,9913.ENSBTAP00000005065,9913.ENSBTAP00000005713,9913.ENSBTAP00000006383,9913.ENSBTAP00000006594,9913.ENSBTAP00000008224,9913.ENSBTAP00000008498,9913.ENSBTAP00000008569,9913.ENSBTAP00000009126,9913.ENSBTAP000…	FABP4,DDIT4,PIM1,SNTA1,ENSBTAG00000000524,PSMA3,LMF1,RBPJ,FAM120B,SERPINC1,PRDX6,PRELID1,IKBKG,PTCD3,SOD2,LMO2,ZMYM5,TFE3,PRDX5,SFN,NSMCE2,GTF2IRD2,FLOT1,CDK1,PAK1,PPP1R3B,PAGR1,ACTN4,ZC3H12A,SERPINB1,S100A8,RAB7B,UBE2L3,BAX,DDRGK1,HMGB2,CREM,NMI,IL7,CCND2,FABP3,PRPF18,CNOT7,FADD,ZNF326,JMJD6,CDC123,PPP2R5E,HNRNPK,USP15,L3MBTL2,TAF12,TBC1D14,RBM22,GTF2B,PSME2,ZNF34,TBPL1,IGFBP3,MAML2,MMS19,ARID5A
GO:0051171	regulation of nitrogen compound metabolic process	58	1325	0.39	2.26e-07	9913.ENSBTAP00000000079,9913.ENSBTAP00000000187,9913.ENSBTAP00000000511,9913.ENSBTAP00000000662,9913.ENSBTAP00000000683,9913.ENSBTAP00000003636,9913.ENSBTAP00000004696,9913.ENSBTAP00000005065,9913.ENSBTAP00000005713,9913.ENSBTAP00000006383,9913.ENSBTAP00000006594,9913.ENSBTAP00000008224,9913.ENSBTAP00000008498,9913.ENSBTAP00000008569,9913.ENSBTAP00000009126,9913.ENSBTAP00000009433,9913.ENSBTAP000…	FABP4,DDIT4,PIM1,SNTA1,ENSBTAG00000000524,PSMA3,RBPJ,FAM120B,SERPINC1,PRDX6,PRELID1,IKBKG,PTCD3,SOD2,LMO2,ZMYM5,TFE3,PRDX5,SFN,NSMCE2,GTF2IRD2,FLOT1,CDK1,PAK1,PPP1R3B,PAGR1,ACTN4,ZC3H12A,SERPINB1,S100A8,RAB7B,UBE2L3,BAX,DDRGK1,HMGB2,CREM,NMI,CCND2,FABP3,CNOT7,FADD,ZNF326,JMJD6,CDC123,PPP2R5E,HNRNPK,USP15,L3MBTL2,TAF12,RBM22,GTF2B,PSME2,ZNF34,TBPL1,IGFBP3,MAML2,MMS19,ARID5A
GO:0080090	regulation of primary metabolic process	59	1357	0.38	2.26e-07	9913.ENSBTAP00000000079,9913.ENSBTAP00000000187,9913.ENSBTAP00000000511,9913.ENSBTAP00000000662,9913.ENSBTAP00000000683,9913.ENSBTAP00000003636,9913.ENSBTAP00000004206,9913.ENSBTAP00000004696,9913.ENSBTAP00000005065,9913.ENSBTAP00000005713,9913.ENSBTAP00000006383,9913.ENSBTAP00000006594,9913.ENSBTAP00000008224,9913.ENSBTAP00000008498,9913.ENSBTAP00000008569,9913.ENSBTAP00000009126,9913.ENSBTAP000…	FABP4,DDIT4,PIM1,SNTA1,ENSBTAG00000000524,PSMA3,LMF1,RBPJ,FAM120B,SERPINC1,PRDX6,PRELID1,IKBKG,PTCD3,SOD2,LMO2,ZMYM5,TFE3,PRDX5,SFN,NSMCE2,GTF2IRD2,FLOT1,CDK1,PAK1,PPP1R3B,PAGR1,ACTN4,ZC3H12A,SERPINB1,S100A8,RAB7B,UBE2L3,BAX,DDRGK1,HMGB2,CREM,NMI,CCND2,FABP3,CNOT7,FADD,ZNF326,JMJD6,CDC123,PPP2R5E,HNRNPK,USP15,L3MBTL2,TAF12,RBM22,GTF2B,PSME2,ZNF34,TBPL1,IGFBP3,MAML2,MMS19,ARID5A
GO:0031323	regulation of cellular metabolic process	59	1376	0.38	2.63e-07	9913.ENSBTAP00000000079,9913.ENSBTAP00000000187,9913.ENSBTAP00000000511,9913.ENSBTAP00000000662,9913.ENSBTAP00000000683,9913.ENSBTAP00000004206,9913.ENSBTAP00000004696,9913.ENSBTAP00000005065,9913.ENSBTAP00000005713,9913.ENSBTAP00000006383,9913.ENSBTAP00000006594,9913.ENSBTAP00000008224,9913.ENSBTAP00000008498,9913.ENSBTAP00000008569,9913.ENSBTAP00000009126,9913.ENSBTAP00000009433,9913.ENSBTAP000…	FABP4,DDIT4,PIM1,SNTA1,ENSBTAG00000000524,LMF1,RBPJ,FAM120B,SERPINC1,PRDX6,PRELID1,IKBKG,PTCD3,SOD2,LMO2,ZMYM5,TFE3,PRDX5,SFN,NSMCE2,GTF2IRD2,FLOT1,CDK1,PAK1,PPP1R3B,PAGR1,ACTN4,ZC3H12A,SERPINB1,S100A8,RAB7B,UBE2L3,BAX,DDRGK1,HMGB2,CREM,NMI,CCND2,FABP3,CNOT7,FADD,ZNF326,JMJD6,CDC123,PPP2R5E,HNRNPK,USP15,L3MBTL2,TAF12,TBC1D14,RBM22,GTF2B,PSME2,ZNF34,TBPL1,IGFBP3,MAML2,MMS19,ARID5A
GO:0060255	regulation of macromolecule metabolic process	59	1381	0.38	2.72e-07	9913.ENSBTAP00000000079,9913.ENSBTAP00000000187,9913.ENSBTAP00000000511,9913.ENSBTAP00000000662,9913.ENSBTAP00000000683,9913.ENSBTAP00000003636,9913.ENSBTAP00000004696,9913.ENSBTAP00000005065,9913.ENSBTAP00000005713,9913.ENSBTAP00000006383,9913.ENSBTAP00000006594,9913.ENSBTAP00000008224,9913.ENSBTAP00000008498,9913.ENSBTAP00000008569,9913.ENSBTAP00000009126,9913.ENSBTAP00000009433,9913.ENSBTAP000…	FABP4,DDIT4,PIM1,SNTA1,ENSBTAG00000000524,PSMA3,RBPJ,FAM120B,SERPINC1,PRDX6,PRELID1,IKBKG,PTCD3,SOD2,LMO2,ZMYM5,TFE3,PRDX5,SFN,NSMCE2,GTF2IRD2,FLOT1,CDK1,PAK1,PPP1R3B,PAGR1,ACTN4,ZC3H12A,SERPINB1,S100A8,RAB7B,UBE2L3,BAX,DDRGK1,HMGB2,CREM,NMI,IL7,CCND2,PRPF18,CNOT7,FADD,ZNF326,JMJD6,CDC123,PPP2R5E,HNRNPK,USP15,L3MBTL2,TAF12,RBM22,GTF2B,PSME2,ZNF34,TBPL1,IGFBP3,MAML2,MMS19,ARID5A
GO:0048522	positive regulation of cellular process	49	1121	0.39	3.93e-06	9913.ENSBTAP00000000079,9913.ENSBTAP00000000187,9913.ENSBTAP00000000511,9913.ENSBTAP00000001745,9913.ENSBTAP00000004696,9913.ENSBTAP00000006383,9913.ENSBTAP00000006465,9913.ENSBTAP00000006594,9913.ENSBTAP00000007806,9913.ENSBTAP00000007861,9913.ENSBTAP00000008224,9913.ENSBTAP00000008479,9913.ENSBTAP00000009126,9913.ENSBTAP00000011237,9913.ENSBTAP00000012154,9913.ENSBTAP00000012363,9913.ENSBTAP000…	FABP4,DDIT4,PIM1,IL1B,RBPJ,PRDX6,PFN1,PRELID1,PLAU,S1PR1,IKBKG,CD53,LMO2,TFE3,SFN,NSMCE2,ACTR2,FLOT1,CDK1,PAK1,PAGR1,ACTN4,ZC3H12A,S100A8,RAB7B,UBE2L3,BAX,DDRGK1,HMGB2,CREM,IL7,ROGDI,CCND2,BNIP3,CNOT7,FADD,HNRNPK,S100A13,CFL1,RBM22,PDCL,GTF2B,PSME2,TBPL1,IGFBP3,MAML2,HSPA5,MMS19,ARPC5
GO:0008152	metabolic process	92	2889	0.25	6.61e-06	9913.ENSBTAP00000000079,9913.ENSBTAP00000000187,9913.ENSBTAP00000000511,9913.ENSBTAP00000000897,9913.ENSBTAP00000001164,9913.ENSBTAP00000001863,9913.ENSBTAP00000003636,9913.ENSBTAP00000004206,9913.ENSBTAP00000004338,9913.ENSBTAP00000004696,9913.ENSBTAP00000005065,9913.ENSBTAP00000005868,9913.ENSBTAP00000005894,9913.ENSBTAP00000006383,9913.ENSBTAP00000006715,9913.ENSBTAP00000007806,9913.ENSBTAP000…	FABP4,DDIT4,PIM1,PGS1,ERAP2,ABHD12,PSMA3,LMF1,AMD1,RBPJ,FAM120B,ST3GAL6,UBA5,PRDX6,COX7A2,PLAU,CDS2,IKBKG,PTCD3,SOD2,LMO2,ZMYM5,MRPS17,TFE3,PRDX5,NSMCE2,MDH2,GTF2IRD2,MCMBP,CDK1,PAK1,PPP1R3B,PAGR1,ZC3H12A,FAHD2A,TMLHE,FDX1,NDUFB7,S100A8,UBE2L3,ADAMTS4,BAX,ENO1,DDRGK1,SPTSSA,CAPNS1,VCP,HMGB2,PCCB,CREM,TGM2,MAOA,NMI,PRPF18,ATG13,ATG12,BNIP3,CNOT7,AHCY,FADD,RNPC3,ZNF326,JMJD6,FBP2,HPGD,IDH1,HNRNPK,C…
GO:0044237	cellular metabolic process	84	2565	0.26	9.11e-06	9913.ENSBTAP00000000079,9913.ENSBTAP00000000187,9913.ENSBTAP00000000511,9913.ENSBTAP00000000897,9913.ENSBTAP00000001164,9913.ENSBTAP00000001863,9913.ENSBTAP00000003636,9913.ENSBTAP00000004206,9913.ENSBTAP00000004338,9913.ENSBTAP00000004696,9913.ENSBTAP00000005065,9913.ENSBTAP00000005868,9913.ENSBTAP00000005894,9913.ENSBTAP00000006383,9913.ENSBTAP00000006715,9913.ENSBTAP00000007970,9913.ENSBTAP000…	FABP4,DDIT4,PIM1,PGS1,ERAP2,ABHD12,PSMA3,LMF1,AMD1,RBPJ,FAM120B,ST3GAL6,UBA5,PRDX6,COX7A2,CDS2,IKBKG,PTCD3,SOD2,LMO2,ZMYM5,MRPS17,TFE3,NSMCE2,MDH2,GTF2IRD2,MCMBP,CDK1,PAK1,PPP1R3B,PAGR1,ZC3H12A,TMLHE,FDX1,S100A8,UBE2L3,BAX,ENO1,DDRGK1,SPTSSA,VCP,HMGB2,PCCB,CREM,TGM2,MAOA,NMI,PRPF18,ATG13,ATG12,BNIP3,CNOT7,AHCY,RNPC3,ZNF326,JMJD6,FBP2,HPGD,IDH1,HNRNPK,CFL1,ISCA2,CTU2,CSNK1A1,SORD,USP15,L3MBTL2,TAF…
GO:0016043	cellular component organization	53	1319	0.35	1.12e-05	9913.ENSBTAP00000000097,9913.ENSBTAP00000000187,9913.ENSBTAP00000001137,9913.ENSBTAP00000004747,9913.ENSBTAP00000006465,9913.ENSBTAP00000006594,9913.ENSBTAP00000007150,9913.ENSBTAP00000007861,9913.ENSBTAP00000009433,9913.ENSBTAP00000009604,9913.ENSBTAP00000011022,9913.ENSBTAP00000012154,9913.ENSBTAP00000012363,9913.ENSBTAP00000012872,9913.ENSBTAP00000013028,9913.ENSBTAP00000013077,9913.ENSBTAP000…	ALCAM,DDIT4,SEC16B,ELMO2,PFN1,PRELID1,CAPG,S1PR1,ZMYM5,FHL3,PEX11B,SFN,NSMCE2,ACTR2,MCMBP,TPM1,FLOT1,CDK1,MIP,PAK1,PSMG2,ACTN4,ZC3H12A,CORO2A,NDUFB7,BAX,POMP,VCP,HMGB2,PRPF18,ATG13,ATG12,BNIP3,CNOT7,TMEM175,JMJD6,UPK1A,SGCE,CFL1,ISCA2,CSNK1A1,USP15,L3MBTL2,TAF12,RBM22,PDCL,CRYZ,GTF2B,MANF,TBPL1,GPX3,MMS19,ARPC5
GO:0042221	response to chemical	38	802	0.42	2e-05	9913.ENSBTAP00000000079,9913.ENSBTAP00000000097,9913.ENSBTAP00000000187,9913.ENSBTAP00000000511,9913.ENSBTAP00000001745,9913.ENSBTAP00000004696,9913.ENSBTAP00000004747,9913.ENSBTAP00000005868,9913.ENSBTAP00000006383,9913.ENSBTAP00000007861,9913.ENSBTAP00000008569,9913.ENSBTAP00000009126,9913.ENSBTAP00000011403,9913.ENSBTAP00000013135,9913.ENSBTAP00000015041,9913.ENSBTAP00000015660,9913.ENSBTAP000…	FABP4,ALCAM,DDIT4,PIM1,IL1B,RBPJ,ELMO2,ST3GAL6,PRDX6,S1PR1,SOD2,LMO2,PRDX5,FLOT1,ZC3H12A,FDX1,SEMA4A,HSPE1,S100A8,RAB7B,UBE2L3,BAX,VCP,HMGB2,NMI,IL7,HPGD,CFL1,MT2A,USP15,BRP44L,RBM22,CRYZ,MANF,IGFBP3,ATP6V1A,ABCG2,GPX3
GO:0070887	cellular response to chemical stimulus	30	557	0.48	3.44e-05	9913.ENSBTAP00000000079,9913.ENSBTAP00000000187,9913.ENSBTAP00000000511,9913.ENSBTAP00000001745,9913.ENSBTAP00000004696,9913.ENSBTAP00000004747,9913.ENSBTAP00000005868,9913.ENSBTAP00000006383,9913.ENSBTAP00000007861,9913.ENSBTAP00000008569,9913.ENSBTAP00000009126,9913.ENSBTAP00000011403,9913.ENSBTAP00000013135,9913.ENSBTAP00000015041,9913.ENSBTAP00000015660,9913.ENSBTAP00000016774,9913.ENSBTAP000…	FABP4,DDIT4,PIM1,IL1B,RBPJ,ELMO2,ST3GAL6,PRDX6,S1PR1,SOD2,LMO2,PRDX5,FLOT1,ZC3H12A,FDX1,S100A8,RAB7B,UBE2L3,BAX,HMGB2,NMI,IL7,HPGD,MT2A,USP15,BRP44L,RBM22,CRYZ,ATP6V1A,GPX3
GO:0019219	regulation of nucleobase-containing compound metabolic process	39	860	0.4	3.52e-05	9913.ENSBTAP00000000079,9913.ENSBTAP00000000187,9913.ENSBTAP00000000511,9913.ENSBTAP00000004696,9913.ENSBTAP00000005065,9913.ENSBTAP00000006383,9913.ENSBTAP00000008224,9913.ENSBTAP00000008569,9913.ENSBTAP00000009126,9913.ENSBTAP00000009433,9913.ENSBTAP00000011237,9913.ENSBTAP00000011403,9913.ENSBTAP00000012908,9913.ENSBTAP00000013337,9913.ENSBTAP00000014478,9913.ENSBTAP00000014894,9913.ENSBTAP000…	FABP4,DDIT4,PIM1,RBPJ,FAM120B,PRDX6,IKBKG,SOD2,LMO2,ZMYM5,TFE3,PRDX5,GTF2IRD2,CDK1,PAGR1,ACTN4,ZC3H12A,RAB7B,UBE2L3,BAX,DDRGK1,HMGB2,CREM,NMI,CNOT7,FADD,ZNF326,JMJD6,HNRNPK,USP15,L3MBTL2,TAF12,RBM22,GTF2B,ZNF34,TBPL1,MAML2,MMS19,ARID5A
GO:0048518	positive regulation of biological process	50	1266	0.34	3.62e-05	9913.ENSBTAP00000000079,9913.ENSBTAP00000000187,9913.ENSBTAP00000000511,9913.ENSBTAP00000001745,9913.ENSBTAP00000004696,9913.ENSBTAP00000006383,9913.ENSBTAP00000006465,9913.ENSBTAP00000006594,9913.ENSBTAP00000007806,9913.ENSBTAP00000007861,9913.ENSBTAP00000008224,9913.ENSBTAP00000008479,9913.ENSBTAP00000009126,9913.ENSBTAP00000011237,9913.ENSBTAP00000012154,9913.ENSBTAP00000012363,9913.ENSBTAP000…	FABP4,DDIT4,PIM1,IL1B,RBPJ,PRDX6,PFN1,PRELID1,PLAU,S1PR1,IKBKG,CD53,LMO2,TFE3,SFN,NSMCE2,ACTR2,FLOT1,CDK1,MIP,PAK1,PAGR1,ACTN4,ZC3H12A,S100A8,RAB7B,UBE2L3,BAX,DDRGK1,HMGB2,CREM,IL7,ROGDI,CCND2,BNIP3,CNOT7,FADD,HNRNPK,S100A13,CFL1,RBM22,PDCL,GTF2B,PSME2,TBPL1,IGFBP3,MAML2,HSPA5,MMS19,ARPC5
GO:0044238	primary metabolic process	80	2516	0.25	4.86e-05	9913.ENSBTAP00000000079,9913.ENSBTAP00000000511,9913.ENSBTAP00000000897,9913.ENSBTAP00000001164,9913.ENSBTAP00000001863,9913.ENSBTAP00000003636,9913.ENSBTAP00000004206,9913.ENSBTAP00000004338,9913.ENSBTAP00000004696,9913.ENSBTAP00000005065,9913.ENSBTAP00000005868,9913.ENSBTAP00000005894,9913.ENSBTAP00000006383,9913.ENSBTAP00000007806,9913.ENSBTAP00000007970,9913.ENSBTAP00000008224,9913.ENSBTAP000…	FABP4,PIM1,PGS1,ERAP2,ABHD12,PSMA3,LMF1,AMD1,RBPJ,FAM120B,ST3GAL6,UBA5,PRDX6,PLAU,CDS2,IKBKG,PTCD3,LMO2,ZMYM5,MRPS17,TFE3,NSMCE2,MDH2,GTF2IRD2,MCMBP,CDK1,PAK1,PPP1R3B,PAGR1,ZC3H12A,FDX1,S100A8,UBE2L3,ADAMTS4,BAX,ENO1,DDRGK1,SPTSSA,CAPNS1,VCP,HMGB2,PCCB,CREM,TGM2,NMI,PRPF18,ATG12,BNIP3,CNOT7,AHCY,FADD,RNPC3,ZNF326,JMJD6,FBP2,HPGD,IDH1,HNRNPK,CFL1,ISCA2,CTU2,CSNK1A1,SORD,USP15,L3MBTL2,TAF12,NUDT12,…
GO:0051252	regulation of RNA metabolic process	36	794	0.4	8.68e-05	9913.ENSBTAP00000000079,9913.ENSBTAP00000000511,9913.ENSBTAP00000004696,9913.ENSBTAP00000005065,9913.ENSBTAP00000006383,9913.ENSBTAP00000008224,9913.ENSBTAP00000008569,9913.ENSBTAP00000009126,9913.ENSBTAP00000009433,9913.ENSBTAP00000011237,9913.ENSBTAP00000011403,9913.ENSBTAP00000012908,9913.ENSBTAP00000014478,9913.ENSBTAP00000014894,9913.ENSBTAP00000015041,9913.ENSBTAP00000016976,9913.ENSBTAP000…	FABP4,PIM1,RBPJ,FAM120B,PRDX6,IKBKG,SOD2,LMO2,ZMYM5,TFE3,PRDX5,GTF2IRD2,PAGR1,ACTN4,ZC3H12A,RAB7B,UBE2L3,DDRGK1,HMGB2,CREM,NMI,CNOT7,FADD,ZNF326,JMJD6,HNRNPK,USP15,L3MBTL2,TAF12,RBM22,GTF2B,ZNF34,TBPL1,MAML2,MMS19,ARID5A
GO:0071704	organic substance metabolic process	82	2656	0.23	9.43e-05	9913.ENSBTAP00000000079,9913.ENSBTAP00000000511,9913.ENSBTAP00000000897,9913.ENSBTAP00000001164,9913.ENSBTAP00000001863,9913.ENSBTAP00000003636,9913.ENSBTAP00000004206,9913.ENSBTAP00000004338,9913.ENSBTAP00000004696,9913.ENSBTAP00000005065,9913.ENSBTAP00000005868,9913.ENSBTAP00000005894,9913.ENSBTAP00000006383,9913.ENSBTAP00000007806,9913.ENSBTAP00000007970,9913.ENSBTAP00000008224,9913.ENSBTAP000…	FABP4,PIM1,PGS1,ERAP2,ABHD12,PSMA3,LMF1,AMD1,RBPJ,FAM120B,ST3GAL6,UBA5,PRDX6,PLAU,CDS2,IKBKG,PTCD3,LMO2,ZMYM5,MRPS17,TFE3,NSMCE2,MDH2,GTF2IRD2,MCMBP,CDK1,PAK1,PPP1R3B,PAGR1,ZC3H12A,TMLHE,FDX1,S100A8,UBE2L3,ADAMTS4,BAX,ENO1,DDRGK1,SPTSSA,CAPNS1,VCP,HMGB2,PCCB,CREM,TGM2,MAOA,NMI,PRPF18,ATG12,BNIP3,CNOT7,AHCY,FADD,RNPC3,ZNF326,JMJD6,FBP2,HPGD,IDH1,HNRNPK,CFL1,ISCA2,CTU2,CSNK1A1,SORD,USP15,L3MBTL2,TA…
GO:0065009	regulation of molecular function	37	844	0.39	0.00011	9913.ENSBTAP00000000079,9913.ENSBTAP00000000511,9913.ENSBTAP00000000662,9913.ENSBTAP00000000683,9913.ENSBTAP00000001745,9913.ENSBTAP00000001963,9913.ENSBTAP00000003636,9913.ENSBTAP00000004206,9913.ENSBTAP00000005713,9913.ENSBTAP00000006594,9913.ENSBTAP00000007806,9913.ENSBTAP00000008224,9913.ENSBTAP00000011403,9913.ENSBTAP00000012154,9913.ENSBTAP00000012655,9913.ENSBTAP00000013135,9913.ENSBTAP000…	FABP4,PIM1,SNTA1,ENSBTAG00000000524,IL1B,CYTH2,PSMA3,LMF1,SERPINC1,PRELID1,PLAU,IKBKG,PRDX5,SFN,ANXA2,FLOT1,PAK1,PPP1R3B,ZC3H12A,SERPINB1,GDI1,S100A8,RAB7B,BAX,DDRGK1,HMGB2,IL7,CCND2,FADD,PPP2R5E,SMAP2,TBC1D14,MANF,PSME2,IGFBP3,RGS19,HSPA5
GO:1903506	regulation of nucleic acid-templated transcription	34	735	0.41	0.00011	9913.ENSBTAP00000000079,9913.ENSBTAP00000000511,9913.ENSBTAP00000004696,9913.ENSBTAP00000005065,9913.ENSBTAP00000008224,9913.ENSBTAP00000008569,9913.ENSBTAP00000009126,9913.ENSBTAP00000009433,9913.ENSBTAP00000011237,9913.ENSBTAP00000011403,9913.ENSBTAP00000012908,9913.ENSBTAP00000014478,9913.ENSBTAP00000014894,9913.ENSBTAP00000015041,9913.ENSBTAP00000016976,9913.ENSBTAP00000017332,9913.ENSBTAP000…	FABP4,PIM1,RBPJ,FAM120B,IKBKG,SOD2,LMO2,ZMYM5,TFE3,PRDX5,GTF2IRD2,PAGR1,ACTN4,ZC3H12A,RAB7B,UBE2L3,DDRGK1,HMGB2,CREM,NMI,CNOT7,FADD,ZNF326,JMJD6,HNRNPK,USP15,L3MBTL2,TAF12,GTF2B,ZNF34,TBPL1,MAML2,MMS19,ARID5A
GO:0051179	localization	49	1307	0.32	0.00015	9913.ENSBTAP00000000079,9913.ENSBTAP00000000187,9913.ENSBTAP00000001137,9913.ENSBTAP00000001802,9913.ENSBTAP00000004206,9913.ENSBTAP00000004696,9913.ENSBTAP00000004747,9913.ENSBTAP00000006594,9913.ENSBTAP00000006715,9913.ENSBTAP00000007806,9913.ENSBTAP00000007861,9913.ENSBTAP00000008224,9913.ENSBTAP00000009144,9913.ENSBTAP00000012655,9913.ENSBTAP00000013135,9913.ENSBTAP00000013270,9913.ENSBTAP000…	FABP4,DDIT4,SEC16B,LGALS3BP,LMF1,RBPJ,ELMO2,PRELID1,COX7A2,PLAU,S1PR1,IKBKG,SLC2A8,ANXA2,FLOT1,TRPC5,CDK1,MIP,PAK1,ACTN4,RAB5C,GDI1,S100A8,RAB7B,NECAP2,BAX,UNC50,VCP,HMGB2,SLC39A12,FABP3,PRPF18,BNIP3,TMEM175,JMJD6,SEC61A2,MYO10,S100A13,CFL1,CSNK1A1,SORD,TBC1D14,BRP44L,CD44,VDAC1,ATP6V1A,ABCG2,HSPA5,ARPC5
GO:0051336	regulation of hydrolase activity	20	306	0.56	0.00015	9913.ENSBTAP00000000683,9913.ENSBTAP00000003636,9913.ENSBTAP00000004206,9913.ENSBTAP00000005713,9913.ENSBTAP00000006594,9913.ENSBTAP00000011403,9913.ENSBTAP00000012154,9913.ENSBTAP00000014032,9913.ENSBTAP00000015889,9913.ENSBTAP00000016093,9913.ENSBTAP00000016774,9913.ENSBTAP00000017739,9913.ENSBTAP00000020096,9913.ENSBTAP00000024322,9913.ENSBTAP00000026361,9913.ENSBTAP00000029227,9913.ENSBTAP000…	ENSBTAG00000000524,PSMA3,LMF1,SERPINC1,PRELID1,PRDX5,SFN,PPP1R3B,SERPINB1,GDI1,S100A8,BAX,HMGB2,FADD,PPP2R5E,SMAP2,TBC1D14,PSME2,IGFBP3,RGS19
GO:0031326	regulation of cellular biosynthetic process	38	903	0.37	0.00018	9913.ENSBTAP00000000079,9913.ENSBTAP00000000187,9913.ENSBTAP00000000511,9913.ENSBTAP00000004696,9913.ENSBTAP00000005065,9913.ENSBTAP00000008224,9913.ENSBTAP00000008498,9913.ENSBTAP00000008569,9913.ENSBTAP00000009126,9913.ENSBTAP00000009433,9913.ENSBTAP00000011237,9913.ENSBTAP00000011403,9913.ENSBTAP00000012908,9913.ENSBTAP00000014478,9913.ENSBTAP00000014894,9913.ENSBTAP00000015041,9913.ENSBTAP000…	FABP4,DDIT4,PIM1,RBPJ,FAM120B,IKBKG,PTCD3,SOD2,LMO2,ZMYM5,TFE3,PRDX5,GTF2IRD2,PAGR1,ACTN4,ZC3H12A,RAB7B,UBE2L3,DDRGK1,HMGB2,CREM,NMI,FABP3,CNOT7,FADD,ZNF326,JMJD6,CDC123,HNRNPK,USP15,L3MBTL2,TAF12,GTF2B,ZNF34,TBPL1,MAML2,MMS19,ARID5A
GO:0006950	response to stress	36	834	0.38	0.00019	9913.ENSBTAP00000000187,9913.ENSBTAP00000001745,9913.ENSBTAP00000004696,9913.ENSBTAP00000005713,9913.ENSBTAP00000005894,9913.ENSBTAP00000006383,9913.ENSBTAP00000007806,9913.ENSBTAP00000008224,9913.ENSBTAP00000008569,9913.ENSBTAP00000011403,9913.ENSBTAP00000012154,9913.ENSBTAP00000012363,9913.ENSBTAP00000013135,9913.ENSBTAP00000013337,9913.ENSBTAP00000013448,9913.ENSBTAP00000014478,9913.ENSBTAP000…	DDIT4,IL1B,RBPJ,SERPINC1,UBA5,PRDX6,PLAU,IKBKG,SOD2,PRDX5,SFN,NSMCE2,FLOT1,CDK1,PAK1,PAGR1,ZC3H12A,HSPE1,S100A8,RAB7B,BAX,DDRGK1,VCP,HMGB2,NMI,ORM1,ATG13,ATG12,CNOT7,FADD,IDH1,MANF,CD44,GPX3,MMS19,ARID5A
GO:0034654	nucleobase-containing compound biosynthetic process	31	666	0.41	0.00023	9913.ENSBTAP00000004338,9913.ENSBTAP00000004696,9913.ENSBTAP00000005065,9913.ENSBTAP00000007970,9913.ENSBTAP00000008224,9913.ENSBTAP00000009126,9913.ENSBTAP00000009433,9913.ENSBTAP00000011237,9913.ENSBTAP00000012908,9913.ENSBTAP00000014478,9913.ENSBTAP00000017332,9913.ENSBTAP00000017839,9913.ENSBTAP00000019970,9913.ENSBTAP00000020096,9913.ENSBTAP00000021381,9913.ENSBTAP00000021580,9913.ENSBTAP000…	AMD1,RBPJ,FAM120B,CDS2,IKBKG,LMO2,ZMYM5,TFE3,GTF2IRD2,PAGR1,UBE2L3,ENO1,VCP,HMGB2,CREM,NMI,CNOT7,ZNF326,JMJD6,HNRNPK,L3MBTL2,TAF12,NUDT12,BRP44L,PDCL,GTF2B,ZNF34,TBPL1,MAML2,MMS19,ARID5A
GO:0010468	regulation of gene expression	39	959	0.35	0.00025	9913.ENSBTAP00000000079,9913.ENSBTAP00000000511,9913.ENSBTAP00000004696,9913.ENSBTAP00000005065,9913.ENSBTAP00000006383,9913.ENSBTAP00000008224,9913.ENSBTAP00000008498,9913.ENSBTAP00000008569,9913.ENSBTAP00000009126,9913.ENSBTAP00000009433,9913.ENSBTAP00000011237,9913.ENSBTAP00000011403,9913.ENSBTAP00000012908,9913.ENSBTAP00000013337,9913.ENSBTAP00000014478,9913.ENSBTAP00000015041,9913.ENSBTAP000…	FABP4,PIM1,RBPJ,FAM120B,PRDX6,IKBKG,PTCD3,SOD2,LMO2,ZMYM5,TFE3,PRDX5,GTF2IRD2,CDK1,PAGR1,ZC3H12A,RAB7B,UBE2L3,DDRGK1,HMGB2,CREM,IL7,PRPF18,CNOT7,FADD,ZNF326,JMJD6,CDC123,HNRNPK,USP15,L3MBTL2,TAF12,RBM22,GTF2B,ZNF34,TBPL1,MAML2,MMS19,ARID5A
GO:0006807	nitrogen compound metabolic process	72	2325	0.24	0.00032	9913.ENSBTAP00000000511,9913.ENSBTAP00000001164,9913.ENSBTAP00000001863,9913.ENSBTAP00000003636,9913.ENSBTAP00000004206,9913.ENSBTAP00000004338,9913.ENSBTAP00000004696,9913.ENSBTAP00000005065,9913.ENSBTAP00000005868,9913.ENSBTAP00000005894,9913.ENSBTAP00000007806,9913.ENSBTAP00000007970,9913.ENSBTAP00000008224,9913.ENSBTAP00000008498,9913.ENSBTAP00000009126,9913.ENSBTAP00000009433,9913.ENSBTAP000…	PIM1,ERAP2,ABHD12,PSMA3,LMF1,AMD1,RBPJ,FAM120B,ST3GAL6,UBA5,PLAU,CDS2,IKBKG,PTCD3,LMO2,ZMYM5,MRPS17,TFE3,NSMCE2,MDH2,GTF2IRD2,MCMBP,CDK1,PAK1,PAGR1,ZC3H12A,TMLHE,S100A8,UBE2L3,ADAMTS4,BAX,ENO1,DDRGK1,SPTSSA,CAPNS1,VCP,HMGB2,CREM,TGM2,MAOA,NMI,PRPF18,ATG12,BNIP3,CNOT7,AHCY,FADD,RNPC3,ZNF326,JMJD6,HNRNPK,CFL1,ISCA2,CTU2,CSNK1A1,USP15,L3MBTL2,TAF12,NUDT12,BRP44L,RBM22,PDCL,GTF2B,GCDH,P4HA1,ZNF34,TBP…
GO:0010556	regulation of macromolecule biosynthetic process	36	863	0.36	0.00034	9913.ENSBTAP00000000079,9913.ENSBTAP00000000511,9913.ENSBTAP00000004696,9913.ENSBTAP00000005065,9913.ENSBTAP00000008224,9913.ENSBTAP00000008498,9913.ENSBTAP00000008569,9913.ENSBTAP00000009126,9913.ENSBTAP00000009433,9913.ENSBTAP00000011237,9913.ENSBTAP00000011403,9913.ENSBTAP00000012908,9913.ENSBTAP00000014478,9913.ENSBTAP00000014894,9913.ENSBTAP00000015041,9913.ENSBTAP00000016976,9913.ENSBTAP000…	FABP4,PIM1,RBPJ,FAM120B,IKBKG,PTCD3,SOD2,LMO2,ZMYM5,TFE3,PRDX5,GTF2IRD2,PAGR1,ACTN4,ZC3H12A,RAB7B,UBE2L3,DDRGK1,HMGB2,CREM,NMI,CNOT7,FADD,ZNF326,JMJD6,CDC123,HNRNPK,USP15,L3MBTL2,TAF12,GTF2B,ZNF34,TBPL1,MAML2,MMS19,ARID5A
GO:0006355	regulation of transcription, DNA-templated	32	724	0.39	0.00037	9913.ENSBTAP00000000079,9913.ENSBTAP00000000511,9913.ENSBTAP00000004696,9913.ENSBTAP00000005065,9913.ENSBTAP00000008224,9913.ENSBTAP00000008569,9913.ENSBTAP00000009126,9913.ENSBTAP00000009433,9913.ENSBTAP00000011237,9913.ENSBTAP00000011403,9913.ENSBTAP00000012908,9913.ENSBTAP00000014478,9913.ENSBTAP00000015041,9913.ENSBTAP00000016976,9913.ENSBTAP00000017332,9913.ENSBTAP00000018273,9913.ENSBTAP000…	FABP4,PIM1,RBPJ,FAM120B,IKBKG,SOD2,LMO2,ZMYM5,TFE3,PRDX5,GTF2IRD2,PAGR1,ZC3H12A,RAB7B,UBE2L3,DDRGK1,HMGB2,CREM,CNOT7,FADD,ZNF326,JMJD6,HNRNPK,USP15,L3MBTL2,TAF12,GTF2B,ZNF34,TBPL1,MAML2,MMS19,ARID5A
GO:0051173	positive regulation of nitrogen compound metabolic process	30	668	0.4	0.00053	9913.ENSBTAP00000004696,9913.ENSBTAP00000006383,9913.ENSBTAP00000006594,9913.ENSBTAP00000008224,9913.ENSBTAP00000009126,9913.ENSBTAP00000011237,9913.ENSBTAP00000012363,9913.ENSBTAP00000013135,9913.ENSBTAP00000013337,9913.ENSBTAP00000013448,9913.ENSBTAP00000014478,9913.ENSBTAP00000014894,9913.ENSBTAP00000015041,9913.ENSBTAP00000016774,9913.ENSBTAP00000017332,9913.ENSBTAP00000017739,9913.ENSBTAP000…	RBPJ,PRDX6,PRELID1,IKBKG,LMO2,TFE3,NSMCE2,FLOT1,CDK1,PAK1,PAGR1,ACTN4,ZC3H12A,S100A8,UBE2L3,BAX,DDRGK1,HMGB2,CREM,CCND2,CNOT7,FADD,HNRNPK,RBM22,GTF2B,PSME2,TBPL1,IGFBP3,MAML2,MMS19
GO:1901362	organic cyclic compound biosynthetic process	32	750	0.37	0.00067	9913.ENSBTAP00000004338,9913.ENSBTAP00000004696,9913.ENSBTAP00000005065,9913.ENSBTAP00000007970,9913.ENSBTAP00000008224,9913.ENSBTAP00000009126,9913.ENSBTAP00000009433,9913.ENSBTAP00000011237,9913.ENSBTAP00000012908,9913.ENSBTAP00000014478,9913.ENSBTAP00000015660,9913.ENSBTAP00000017332,9913.ENSBTAP00000017839,9913.ENSBTAP00000019970,9913.ENSBTAP00000020096,9913.ENSBTAP00000021381,9913.ENSBTAP000…	AMD1,RBPJ,FAM120B,CDS2,IKBKG,LMO2,ZMYM5,TFE3,GTF2IRD2,PAGR1,FDX1,UBE2L3,ENO1,VCP,HMGB2,CREM,NMI,CNOT7,ZNF326,JMJD6,HNRNPK,L3MBTL2,TAF12,NUDT12,BRP44L,PDCL,GTF2B,ZNF34,TBPL1,MAML2,MMS19,ARID5A
GO:0002376	immune system process	22	412	0.47	0.00069	9913.ENSBTAP00000000097,9913.ENSBTAP00000000187,9913.ENSBTAP00000001164,9913.ENSBTAP00000001745,9913.ENSBTAP00000004696,9913.ENSBTAP00000007861,9913.ENSBTAP00000011237,9913.ENSBTAP00000015041,9913.ENSBTAP00000016223,9913.ENSBTAP00000016774,9913.ENSBTAP00000016976,9913.ENSBTAP00000017739,9913.ENSBTAP00000020096,9913.ENSBTAP00000021580,9913.ENSBTAP00000021659,9913.ENSBTAP00000021723,9913.ENSBTAP000…	ALCAM,DDIT4,ERAP2,IL1B,RBPJ,S1PR1,TFE3,ZC3H12A,SEMA4A,S100A8,RAB7B,BAX,HMGB2,NMI,IL7,ROGDI,ATG12,CNOT7,FADD,JMJD6,S100A13,ARID5A
GO:0010604	positive regulation of macromolecule metabolic process	30	686	0.39	0.00078	9913.ENSBTAP00000000079,9913.ENSBTAP00000004696,9913.ENSBTAP00000006383,9913.ENSBTAP00000006594,9913.ENSBTAP00000008224,9913.ENSBTAP00000009126,9913.ENSBTAP00000011237,9913.ENSBTAP00000012363,9913.ENSBTAP00000013135,9913.ENSBTAP00000013448,9913.ENSBTAP00000014478,9913.ENSBTAP00000014894,9913.ENSBTAP00000015041,9913.ENSBTAP00000016774,9913.ENSBTAP00000017332,9913.ENSBTAP00000017739,9913.ENSBTAP000…	FABP4,RBPJ,PRDX6,PRELID1,IKBKG,LMO2,TFE3,NSMCE2,FLOT1,PAK1,PAGR1,ACTN4,ZC3H12A,S100A8,UBE2L3,BAX,DDRGK1,HMGB2,CREM,CCND2,CNOT7,FADD,HNRNPK,RBM22,GTF2B,PSME2,TBPL1,IGFBP3,MAML2,MMS19
GO:0051128	regulation of cellular component organization	25	516	0.43	0.00082	9913.ENSBTAP00000006465,9913.ENSBTAP00000006594,9913.ENSBTAP00000007150,9913.ENSBTAP00000008479,9913.ENSBTAP00000009433,9913.ENSBTAP00000012154,9913.ENSBTAP00000012363,9913.ENSBTAP00000012872,9913.ENSBTAP00000013135,9913.ENSBTAP00000013448,9913.ENSBTAP00000013953,9913.ENSBTAP00000014894,9913.ENSBTAP00000015581,9913.ENSBTAP00000016093,9913.ENSBTAP00000017739,9913.ENSBTAP00000020631,9913.ENSBTAP000…	PFN1,PRELID1,CAPG,CD53,ZMYM5,SFN,NSMCE2,ACTR2,FLOT1,PAK1,PSMG2,ACTN4,RAB5C,GDI1,BAX,SLC39A12,MYO10,HNRNPK,CFL1,CSNK1A1,TBC1D14,GTF2B,IGFBP3,CD44,ARPC5
GO:2000112	regulation of cellular macromolecule biosynthetic process	34	834	0.35	0.00082	9913.ENSBTAP00000000079,9913.ENSBTAP00000000511,9913.ENSBTAP00000004696,9913.ENSBTAP00000005065,9913.ENSBTAP00000008224,9913.ENSBTAP00000008498,9913.ENSBTAP00000008569,9913.ENSBTAP00000009126,9913.ENSBTAP00000009433,9913.ENSBTAP00000011237,9913.ENSBTAP00000011403,9913.ENSBTAP00000012908,9913.ENSBTAP00000014478,9913.ENSBTAP00000015041,9913.ENSBTAP00000016976,9913.ENSBTAP00000017332,9913.ENSBTAP000…	FABP4,PIM1,RBPJ,FAM120B,IKBKG,PTCD3,SOD2,LMO2,ZMYM5,TFE3,PRDX5,GTF2IRD2,PAGR1,ZC3H12A,RAB7B,UBE2L3,DDRGK1,HMGB2,CREM,CNOT7,FADD,ZNF326,JMJD6,CDC123,HNRNPK,USP15,L3MBTL2,TAF12,GTF2B,ZNF34,TBPL1,MAML2,MMS19,ARID5A
GO:0045935	positive regulation of nucleobase-containing compound metabolic process	21	390	0.48	0.00089	9913.ENSBTAP00000004696,9913.ENSBTAP00000006383,9913.ENSBTAP00000008224,9913.ENSBTAP00000009126,9913.ENSBTAP00000011237,9913.ENSBTAP00000013337,9913.ENSBTAP00000014478,9913.ENSBTAP00000014894,9913.ENSBTAP00000015041,9913.ENSBTAP00000017332,9913.ENSBTAP00000017739,9913.ENSBTAP00000020096,9913.ENSBTAP00000021381,9913.ENSBTAP00000024009,9913.ENSBTAP00000024322,9913.ENSBTAP00000028162,9913.ENSBTAP000…	RBPJ,PRDX6,IKBKG,LMO2,TFE3,CDK1,PAGR1,ACTN4,ZC3H12A,UBE2L3,BAX,HMGB2,CREM,CNOT7,FADD,HNRNPK,RBM22,GTF2B,TBPL1,MAML2,MMS19
GO:0031325	positive regulation of cellular metabolic process	30	696	0.38	0.00093	9913.ENSBTAP00000004696,9913.ENSBTAP00000006383,9913.ENSBTAP00000006594,9913.ENSBTAP00000008224,9913.ENSBTAP00000009126,9913.ENSBTAP00000011237,9913.ENSBTAP00000012363,9913.ENSBTAP00000013135,9913.ENSBTAP00000013337,9913.ENSBTAP00000013448,9913.ENSBTAP00000014478,9913.ENSBTAP00000014894,9913.ENSBTAP00000015041,9913.ENSBTAP00000016774,9913.ENSBTAP00000017332,9913.ENSBTAP00000017739,9913.ENSBTAP000…	RBPJ,PRDX6,PRELID1,IKBKG,LMO2,TFE3,NSMCE2,FLOT1,CDK1,PAK1,PAGR1,ACTN4,ZC3H12A,S100A8,UBE2L3,BAX,DDRGK1,HMGB2,CREM,CCND2,CNOT7,FADD,HNRNPK,RBM22,GTF2B,PSME2,TBPL1,IGFBP3,MAML2,MMS19
GO:0065008	regulation of biological quality	36	918	0.34	0.00093	9913.ENSBTAP00000000079,9913.ENSBTAP00000000662,9913.ENSBTAP00000001164,9913.ENSBTAP00000001745,9913.ENSBTAP00000005713,9913.ENSBTAP00000006383,9913.ENSBTAP00000006465,9913.ENSBTAP00000006594,9913.ENSBTAP00000007150,9913.ENSBTAP00000007806,9913.ENSBTAP00000007861,9913.ENSBTAP00000011022,9913.ENSBTAP00000011403,9913.ENSBTAP00000012154,9913.ENSBTAP00000012363,9913.ENSBTAP00000012872,9913.ENSBTAP000…	FABP4,SNTA1,ERAP2,IL1B,SERPINC1,PRDX6,PFN1,PRELID1,CAPG,PLAU,S1PR1,PEX11B,PRDX5,SFN,NSMCE2,ACTR2,FLOT1,TRPC5,ZC3H12A,FDX1,BAX,HMGB2,SLC39A12,MAOA,IL7,FABP3,BNIP3,FADD,TMEM175,JMJD6,MYO10,CFL1,CSNK1A1,ATP6V1A,HSPA5,ARPC5
GO:0009893	positive regulation of metabolic process	31	735	0.37	0.00096	9913.ENSBTAP00000000079,9913.ENSBTAP00000004696,9913.ENSBTAP00000006383,9913.ENSBTAP00000006594,9913.ENSBTAP00000008224,9913.ENSBTAP00000009126,9913.ENSBTAP00000011237,9913.ENSBTAP00000012363,9913.ENSBTAP00000013135,9913.ENSBTAP00000013337,9913.ENSBTAP00000013448,9913.ENSBTAP00000014478,9913.ENSBTAP00000014894,9913.ENSBTAP00000015041,9913.ENSBTAP00000016774,9913.ENSBTAP00000017332,9913.ENSBTAP000…	FABP4,RBPJ,PRDX6,PRELID1,IKBKG,LMO2,TFE3,NSMCE2,FLOT1,CDK1,PAK1,PAGR1,ACTN4,ZC3H12A,S100A8,UBE2L3,BAX,DDRGK1,HMGB2,CREM,CCND2,CNOT7,FADD,HNRNPK,RBM22,GTF2B,PSME2,TBPL1,IGFBP3,MAML2,MMS19
GO:0050793	regulation of developmental process	24	496	0.43	0.0011	9913.ENSBTAP00000000511,9913.ENSBTAP00000004696,9913.ENSBTAP00000006594,9913.ENSBTAP00000007861,9913.ENSBTAP00000008479,9913.ENSBTAP00000009433,9913.ENSBTAP00000011237,9913.ENSBTAP00000012154,9913.ENSBTAP00000013135,9913.ENSBTAP00000013448,9913.ENSBTAP00000014894,9913.ENSBTAP00000015041,9913.ENSBTAP00000016093,9913.ENSBTAP00000016976,9913.ENSBTAP00000017739,9913.ENSBTAP00000020096,9913.ENSBTAP000…	PIM1,RBPJ,PRELID1,S1PR1,CD53,ZMYM5,TFE3,SFN,FLOT1,PAK1,ACTN4,ZC3H12A,GDI1,RAB7B,BAX,HMGB2,SLC39A12,IL7,FADD,MYO10,CFL1,CSNK1A1,IGFBP3,CD44
GO:0052548	regulation of endopeptidase activity	11	120	0.71	0.0011	9913.ENSBTAP00000000683,9913.ENSBTAP00000003636,9913.ENSBTAP00000005713,9913.ENSBTAP00000006594,9913.ENSBTAP00000011403,9913.ENSBTAP00000012154,9913.ENSBTAP00000015889,9913.ENSBTAP00000016774,9913.ENSBTAP00000017739,9913.ENSBTAP00000024322,9913.ENSBTAP00000044257	ENSBTAG00000000524,PSMA3,SERPINC1,PRELID1,PRDX5,SFN,SERPINB1,S100A8,BAX,FADD,PSME2
GO:0030029	actin filament-based process	11	121	0.7	0.0012	9913.ENSBTAP00000000662,9913.ENSBTAP00000006465,9913.ENSBTAP00000007861,9913.ENSBTAP00000009604,9913.ENSBTAP00000012872,9913.ENSBTAP00000013077,9913.ENSBTAP00000013448,9913.ENSBTAP00000014894,9913.ENSBTAP00000016014,9913.ENSBTAP00000028602,9913.ENSBTAP00000054193	SNTA1,PFN1,S1PR1,FHL3,ACTR2,TPM1,PAK1,ACTN4,CORO2A,CFL1,ARPC5
GO:0006351	transcription, DNA-templated	24	504	0.42	0.0013	9913.ENSBTAP00000004696,9913.ENSBTAP00000005065,9913.ENSBTAP00000008224,9913.ENSBTAP00000009126,9913.ENSBTAP00000009433,9913.ENSBTAP00000011237,9913.ENSBTAP00000012908,9913.ENSBTAP00000014478,9913.ENSBTAP00000017332,9913.ENSBTAP00000020096,9913.ENSBTAP00000021381,9913.ENSBTAP00000021580,9913.ENSBTAP00000024009,9913.ENSBTAP00000025469,9913.ENSBTAP00000025492,9913.ENSBTAP00000028162,9913.ENSBTAP000…	RBPJ,FAM120B,IKBKG,LMO2,ZMYM5,TFE3,GTF2IRD2,PAGR1,UBE2L3,HMGB2,CREM,NMI,CNOT7,ZNF326,JMJD6,HNRNPK,L3MBTL2,TAF12,GTF2B,ZNF34,TBPL1,MAML2,MMS19,ARID5A
GO:0030162	regulation of proteolysis	14	199	0.59	0.0014	9913.ENSBTAP00000000683,9913.ENSBTAP00000003636,9913.ENSBTAP00000005713,9913.ENSBTAP00000006594,9913.ENSBTAP00000011403,9913.ENSBTAP00000012154,9913.ENSBTAP00000012363,9913.ENSBTAP00000015041,9913.ENSBTAP00000015889,9913.ENSBTAP00000016774,9913.ENSBTAP00000017739,9913.ENSBTAP00000018273,9913.ENSBTAP00000024322,9913.ENSBTAP00000044257	ENSBTAG00000000524,PSMA3,SERPINC1,PRELID1,PRDX5,SFN,NSMCE2,ZC3H12A,SERPINB1,S100A8,BAX,DDRGK1,FADD,PSME2
GO:0006928	movement of cell or subcellular component	16	258	0.54	0.0015	9913.ENSBTAP00000000097,9913.ENSBTAP00000000187,9913.ENSBTAP00000000662,9913.ENSBTAP00000004747,9913.ENSBTAP00000007806,9913.ENSBTAP00000007861,9913.ENSBTAP00000013448,9913.ENSBTAP00000014894,9913.ENSBTAP00000016774,9913.ENSBTAP00000017739,9913.ENSBTAP00000020096,9913.ENSBTAP00000026812,9913.ENSBTAP00000028602,9913.ENSBTAP00000035716,9913.ENSBTAP00000048925,9913.ENSBTAP00000054193	ALCAM,DDIT4,SNTA1,ELMO2,PLAU,S1PR1,PAK1,ACTN4,S100A8,BAX,HMGB2,MYO10,CFL1,SORD,CD44,ARPC5
GO:0050790	regulation of catalytic activity	25	548	0.4	0.0016	9913.ENSBTAP00000000079,9913.ENSBTAP00000000683,9913.ENSBTAP00000003636,9913.ENSBTAP00000004206,9913.ENSBTAP00000005713,9913.ENSBTAP00000006594,9913.ENSBTAP00000011403,9913.ENSBTAP00000012154,9913.ENSBTAP00000012655,9913.ENSBTAP00000013448,9913.ENSBTAP00000014032,9913.ENSBTAP00000015889,9913.ENSBTAP00000016093,9913.ENSBTAP00000016774,9913.ENSBTAP00000017739,9913.ENSBTAP00000020096,9913.ENSBTAP000…	FABP4,ENSBTAG00000000524,PSMA3,LMF1,SERPINC1,PRELID1,PRDX5,SFN,ANXA2,PAK1,PPP1R3B,SERPINB1,GDI1,S100A8,BAX,HMGB2,IL7,CCND2,FADD,PPP2R5E,SMAP2,TBC1D14,PSME2,IGFBP3,RGS19
GO:0044271	cellular nitrogen compound biosynthetic process	35	920	0.32	0.0018	9913.ENSBTAP00000004338,9913.ENSBTAP00000004696,9913.ENSBTAP00000005065,9913.ENSBTAP00000007970,9913.ENSBTAP00000008224,9913.ENSBTAP00000008498,9913.ENSBTAP00000009126,9913.ENSBTAP00000009433,9913.ENSBTAP00000010431,9913.ENSBTAP00000011237,9913.ENSBTAP00000012908,9913.ENSBTAP00000014478,9913.ENSBTAP00000015469,9913.ENSBTAP00000017332,9913.ENSBTAP00000017839,9913.ENSBTAP00000018578,9913.ENSBTAP000…	AMD1,RBPJ,FAM120B,CDS2,IKBKG,PTCD3,LMO2,ZMYM5,MRPS17,TFE3,GTF2IRD2,PAGR1,TMLHE,UBE2L3,ENO1,SPTSSA,VCP,HMGB2,CREM,NMI,CNOT7,ZNF326,JMJD6,HNRNPK,L3MBTL2,TAF12,NUDT12,BRP44L,PDCL,GTF2B,ZNF34,TBPL1,MAML2,MMS19,ARID5A
GO:0022603	regulation of anatomical structure morphogenesis	14	213	0.56	0.0025	9913.ENSBTAP00000000511,9913.ENSBTAP00000004696,9913.ENSBTAP00000008479,9913.ENSBTAP00000009433,9913.ENSBTAP00000013135,9913.ENSBTAP00000013448,9913.ENSBTAP00000014894,9913.ENSBTAP00000015041,9913.ENSBTAP00000016093,9913.ENSBTAP00000017739,9913.ENSBTAP00000026812,9913.ENSBTAP00000028602,9913.ENSBTAP00000035028,9913.ENSBTAP00000048925	PIM1,RBPJ,CD53,ZMYM5,FLOT1,PAK1,ACTN4,ZC3H12A,GDI1,BAX,MYO10,CFL1,CSNK1A1,CD44
GO:0033146	regulation of intracellular estrogen receptor signaling pathway	4	9	1.39	0.0026	9913.ENSBTAP00000005894,9913.ENSBTAP00000013448,9913.ENSBTAP00000014478,9913.ENSBTAP00000018273	UBA5,PAK1,PAGR1,DDRGK1
GO:1901576	organic substance biosynthetic process	43	1261	0.28	0.0026	9913.ENSBTAP00000000897,9913.ENSBTAP00000004206,9913.ENSBTAP00000004338,9913.ENSBTAP00000004696,9913.ENSBTAP00000005065,9913.ENSBTAP00000005868,9913.ENSBTAP00000007970,9913.ENSBTAP00000008224,9913.ENSBTAP00000008498,9913.ENSBTAP00000009126,9913.ENSBTAP00000009433,9913.ENSBTAP00000010431,9913.ENSBTAP00000011237,9913.ENSBTAP00000012908,9913.ENSBTAP00000013028,9913.ENSBTAP00000014478,9913.ENSBTAP000…	PGS1,LMF1,AMD1,RBPJ,FAM120B,ST3GAL6,CDS2,IKBKG,PTCD3,LMO2,ZMYM5,MRPS17,TFE3,GTF2IRD2,MCMBP,PAGR1,TMLHE,FDX1,UBE2L3,ENO1,SPTSSA,VCP,HMGB2,CREM,NMI,ATG12,CNOT7,ZNF326,JMJD6,FBP2,HNRNPK,SORD,L3MBTL2,TAF12,NUDT12,BRP44L,PDCL,GTF2B,ZNF34,TBPL1,MAML2,MMS19,ARID5A
GO:0030036	actin cytoskeleton organization	10	113	0.69	0.0028	9913.ENSBTAP00000006465,9913.ENSBTAP00000007861,9913.ENSBTAP00000009604,9913.ENSBTAP00000012872,9913.ENSBTAP00000013077,9913.ENSBTAP00000013448,9913.ENSBTAP00000014894,9913.ENSBTAP00000016014,9913.ENSBTAP00000028602,9913.ENSBTAP00000054193	PFN1,S1PR1,FHL3,ACTR2,TPM1,PAK1,ACTN4,CORO2A,CFL1,ARPC5
GO:0045944	positive regulation of transcription by RNA polymerase II	14	217	0.55	0.0028	9913.ENSBTAP00000004696,9913.ENSBTAP00000008224,9913.ENSBTAP00000009126,9913.ENSBTAP00000011237,9913.ENSBTAP00000014478,9913.ENSBTAP00000015041,9913.ENSBTAP00000020096,9913.ENSBTAP00000021381,9913.ENSBTAP00000024009,9913.ENSBTAP00000024322,9913.ENSBTAP00000028162,9913.ENSBTAP00000041650,9913.ENSBTAP00000046701,9913.ENSBTAP00000051992	RBPJ,IKBKG,LMO2,TFE3,PAGR1,ZC3H12A,HMGB2,CREM,CNOT7,FADD,HNRNPK,GTF2B,TBPL1,MAML2
GO:0006725	cellular aromatic compound metabolic process	43	1273	0.27	0.0031	9913.ENSBTAP00000004338,9913.ENSBTAP00000004696,9913.ENSBTAP00000005065,9913.ENSBTAP00000007970,9913.ENSBTAP00000008224,9913.ENSBTAP00000009126,9913.ENSBTAP00000009433,9913.ENSBTAP00000011237,9913.ENSBTAP00000012363,9913.ENSBTAP00000012908,9913.ENSBTAP00000013028,9913.ENSBTAP00000013337,9913.ENSBTAP00000014478,9913.ENSBTAP00000015041,9913.ENSBTAP00000017332,9913.ENSBTAP00000017839,9913.ENSBTAP000…	AMD1,RBPJ,FAM120B,CDS2,IKBKG,LMO2,ZMYM5,TFE3,NSMCE2,GTF2IRD2,MCMBP,CDK1,PAGR1,ZC3H12A,UBE2L3,ENO1,VCP,HMGB2,CREM,MAOA,NMI,PRPF18,CNOT7,AHCY,RNPC3,ZNF326,JMJD6,HNRNPK,CTU2,L3MBTL2,TAF12,NUDT12,BRP44L,RBM22,PDCL,GTF2B,GCDH,ZNF34,TBPL1,ATP6V1A,MAML2,MMS19,ARID5A
GO:0043066	negative regulation of apoptotic process	13	192	0.58	0.0031	9913.ENSBTAP00000000511,9913.ENSBTAP00000006594,9913.ENSBTAP00000011403,9913.ENSBTAP00000012154,9913.ENSBTAP00000013337,9913.ENSBTAP00000013953,9913.ENSBTAP00000015041,9913.ENSBTAP00000017739,9913.ENSBTAP00000020096,9913.ENSBTAP00000021659,9913.ENSBTAP00000022145,9913.ENSBTAP00000024322,9913.ENSBTAP00000028162	PIM1,PRELID1,PRDX5,SFN,CDK1,PSMG2,ZC3H12A,BAX,HMGB2,IL7,CCND2,FADD,HNRNPK
GO:0043170	macromolecule metabolic process	60	2001	0.22	0.0031	9913.ENSBTAP00000000511,9913.ENSBTAP00000001164,9913.ENSBTAP00000001863,9913.ENSBTAP00000003636,9913.ENSBTAP00000004206,9913.ENSBTAP00000004696,9913.ENSBTAP00000005065,9913.ENSBTAP00000005868,9913.ENSBTAP00000005894,9913.ENSBTAP00000007806,9913.ENSBTAP00000008224,9913.ENSBTAP00000008498,9913.ENSBTAP00000009126,9913.ENSBTAP00000009433,9913.ENSBTAP00000010431,9913.ENSBTAP00000011237,9913.ENSBTAP000…	PIM1,ERAP2,ABHD12,PSMA3,LMF1,RBPJ,FAM120B,ST3GAL6,UBA5,PLAU,IKBKG,PTCD3,LMO2,ZMYM5,MRPS17,TFE3,NSMCE2,MDH2,GTF2IRD2,MCMBP,CDK1,PAK1,PPP1R3B,PAGR1,ZC3H12A,S100A8,UBE2L3,ADAMTS4,DDRGK1,CAPNS1,VCP,HMGB2,CREM,TGM2,NMI,PRPF18,ATG12,BNIP3,CNOT7,FADD,RNPC3,ZNF326,JMJD6,HNRNPK,CFL1,ISCA2,CTU2,CSNK1A1,USP15,L3MBTL2,TAF12,RBM22,GTF2B,P4HA1,ZNF34,TBPL1,IGFBP3,MAML2,MMS19,ARID5A
GO:1901564	organonitrogen compound metabolic process	50	1566	0.25	0.0031	9913.ENSBTAP00000000511,9913.ENSBTAP00000001164,9913.ENSBTAP00000001863,9913.ENSBTAP00000003636,9913.ENSBTAP00000004206,9913.ENSBTAP00000004338,9913.ENSBTAP00000005868,9913.ENSBTAP00000005894,9913.ENSBTAP00000007806,9913.ENSBTAP00000007970,9913.ENSBTAP00000008498,9913.ENSBTAP00000010431,9913.ENSBTAP00000012363,9913.ENSBTAP00000012454,9913.ENSBTAP00000013337,9913.ENSBTAP00000013448,9913.ENSBTAP000…	PIM1,ERAP2,ABHD12,PSMA3,LMF1,AMD1,ST3GAL6,UBA5,PLAU,CDS2,PTCD3,MRPS17,NSMCE2,MDH2,CDK1,PAK1,ZC3H12A,TMLHE,S100A8,UBE2L3,ADAMTS4,BAX,ENO1,DDRGK1,SPTSSA,CAPNS1,VCP,CREM,TGM2,MAOA,ATG12,BNIP3,AHCY,FADD,JMJD6,CFL1,ISCA2,CSNK1A1,USP15,TAF12,NUDT12,BRP44L,PDCL,GTF2B,GCDH,P4HA1,TBPL1,IGFBP3,ATP6V1A,MMS19
GO:0051254	positive regulation of RNA metabolic process	18	345	0.46	0.0034	9913.ENSBTAP00000004696,9913.ENSBTAP00000006383,9913.ENSBTAP00000008224,9913.ENSBTAP00000009126,9913.ENSBTAP00000011237,9913.ENSBTAP00000014478,9913.ENSBTAP00000014894,9913.ENSBTAP00000015041,9913.ENSBTAP00000017332,9913.ENSBTAP00000020096,9913.ENSBTAP00000021381,9913.ENSBTAP00000024009,9913.ENSBTAP00000024322,9913.ENSBTAP00000028162,9913.ENSBTAP00000040478,9913.ENSBTAP00000041650,9913.ENSBTAP000…	RBPJ,PRDX6,IKBKG,LMO2,TFE3,PAGR1,ACTN4,ZC3H12A,UBE2L3,HMGB2,CREM,CNOT7,FADD,HNRNPK,RBM22,GTF2B,TBPL1,MAML2
GO:0006139	nucleobase-containing compound metabolic process	41	1209	0.27	0.0037	9913.ENSBTAP00000004338,9913.ENSBTAP00000004696,9913.ENSBTAP00000005065,9913.ENSBTAP00000007970,9913.ENSBTAP00000008224,9913.ENSBTAP00000009126,9913.ENSBTAP00000009433,9913.ENSBTAP00000011237,9913.ENSBTAP00000012363,9913.ENSBTAP00000012908,9913.ENSBTAP00000013028,9913.ENSBTAP00000013337,9913.ENSBTAP00000014478,9913.ENSBTAP00000015041,9913.ENSBTAP00000017332,9913.ENSBTAP00000017839,9913.ENSBTAP000…	AMD1,RBPJ,FAM120B,CDS2,IKBKG,LMO2,ZMYM5,TFE3,NSMCE2,GTF2IRD2,MCMBP,CDK1,PAGR1,ZC3H12A,UBE2L3,ENO1,VCP,HMGB2,CREM,NMI,PRPF18,CNOT7,AHCY,RNPC3,ZNF326,JMJD6,HNRNPK,CTU2,L3MBTL2,TAF12,NUDT12,BRP44L,RBM22,PDCL,GTF2B,ZNF34,TBPL1,ATP6V1A,MAML2,MMS19,ARID5A
GO:1901360	organic cyclic compound metabolic process	44	1331	0.26	0.0037	9913.ENSBTAP00000004338,9913.ENSBTAP00000004696,9913.ENSBTAP00000005065,9913.ENSBTAP00000007970,9913.ENSBTAP00000008224,9913.ENSBTAP00000009126,9913.ENSBTAP00000009433,9913.ENSBTAP00000011237,9913.ENSBTAP00000012363,9913.ENSBTAP00000012908,9913.ENSBTAP00000013028,9913.ENSBTAP00000013337,9913.ENSBTAP00000014478,9913.ENSBTAP00000015041,9913.ENSBTAP00000015660,9913.ENSBTAP00000017332,9913.ENSBTAP000…	AMD1,RBPJ,FAM120B,CDS2,IKBKG,LMO2,ZMYM5,TFE3,NSMCE2,GTF2IRD2,MCMBP,CDK1,PAGR1,ZC3H12A,FDX1,UBE2L3,ENO1,VCP,HMGB2,CREM,MAOA,NMI,PRPF18,CNOT7,AHCY,RNPC3,ZNF326,JMJD6,HNRNPK,CTU2,L3MBTL2,TAF12,NUDT12,BRP44L,RBM22,PDCL,GTF2B,GCDH,ZNF34,TBPL1,ATP6V1A,MAML2,MMS19,ARID5A
GO:0009966	regulation of signal transduction	28	700	0.35	0.0038	9913.ENSBTAP00000000187,9913.ENSBTAP00000001745,9913.ENSBTAP00000001963,9913.ENSBTAP00000004696,9913.ENSBTAP00000005894,9913.ENSBTAP00000006594,9913.ENSBTAP00000007806,9913.ENSBTAP00000008224,9913.ENSBTAP00000013135,9913.ENSBTAP00000013448,9913.ENSBTAP00000014478,9913.ENSBTAP00000014894,9913.ENSBTAP00000015041,9913.ENSBTAP00000016774,9913.ENSBTAP00000016976,9913.ENSBTAP00000017739,9913.ENSBTAP000…	DDIT4,IL1B,CYTH2,RBPJ,UBA5,PRELID1,PLAU,IKBKG,FLOT1,PAK1,PAGR1,ACTN4,ZC3H12A,S100A8,RAB7B,BAX,DDRGK1,HMGB2,IL7,CNOT7,FADD,HNRNPK,S100A13,PDCL,MANF,IGFBP3,RGS19,HSPA5
GO:0010941	regulation of cell death	18	351	0.45	0.0039	9913.ENSBTAP00000000187,9913.ENSBTAP00000000511,9913.ENSBTAP00000006594,9913.ENSBTAP00000011403,9913.ENSBTAP00000012154,9913.ENSBTAP00000013337,9913.ENSBTAP00000013448,9913.ENSBTAP00000013953,9913.ENSBTAP00000015041,9913.ENSBTAP00000016774,9913.ENSBTAP00000017739,9913.ENSBTAP00000020096,9913.ENSBTAP00000021659,9913.ENSBTAP00000022145,9913.ENSBTAP00000023684,9913.ENSBTAP00000024322,9913.ENSBTAP000…	DDIT4,PIM1,PRELID1,PRDX5,SFN,CDK1,PAK1,PSMG2,ZC3H12A,S100A8,BAX,HMGB2,IL7,CCND2,BNIP3,FADD,HNRNPK,IGFBP3
GO:0045862	positive regulation of proteolysis	8	76	0.77	0.0041	9913.ENSBTAP00000006594,9913.ENSBTAP00000012363,9913.ENSBTAP00000015041,9913.ENSBTAP00000016774,9913.ENSBTAP00000017739,9913.ENSBTAP00000018273,9913.ENSBTAP00000024322,9913.ENSBTAP00000044257	PRELID1,NSMCE2,ZC3H12A,S100A8,BAX,DDRGK1,FADD,PSME2
GO:0046483	heterocycle metabolic process	42	1260	0.27	0.0042	9913.ENSBTAP00000004338,9913.ENSBTAP00000004696,9913.ENSBTAP00000005065,9913.ENSBTAP00000007970,9913.ENSBTAP00000008224,9913.ENSBTAP00000009126,9913.ENSBTAP00000009433,9913.ENSBTAP00000011237,9913.ENSBTAP00000012363,9913.ENSBTAP00000012908,9913.ENSBTAP00000013028,9913.ENSBTAP00000013337,9913.ENSBTAP00000014478,9913.ENSBTAP00000015041,9913.ENSBTAP00000017332,9913.ENSBTAP00000017839,9913.ENSBTAP000…	AMD1,RBPJ,FAM120B,CDS2,IKBKG,LMO2,ZMYM5,TFE3,NSMCE2,GTF2IRD2,MCMBP,CDK1,PAGR1,ZC3H12A,UBE2L3,ENO1,VCP,HMGB2,CREM,NMI,PRPF18,CNOT7,AHCY,RNPC3,ZNF326,JMJD6,HNRNPK,CTU2,L3MBTL2,TAF12,NUDT12,BRP44L,RBM22,PDCL,GTF2B,GCDH,ZNF34,TBPL1,ATP6V1A,MAML2,MMS19,ARID5A
GO:0051246	regulation of protein metabolic process	27	670	0.35	0.0043	9913.ENSBTAP00000000079,9913.ENSBTAP00000000187,9913.ENSBTAP00000000662,9913.ENSBTAP00000000683,9913.ENSBTAP00000003636,9913.ENSBTAP00000005713,9913.ENSBTAP00000006594,9913.ENSBTAP00000008498,9913.ENSBTAP00000011403,9913.ENSBTAP00000012154,9913.ENSBTAP00000012363,9913.ENSBTAP00000013135,9913.ENSBTAP00000013448,9913.ENSBTAP00000014032,9913.ENSBTAP00000015041,9913.ENSBTAP00000015889,9913.ENSBTAP000…	FABP4,DDIT4,SNTA1,ENSBTAG00000000524,PSMA3,SERPINC1,PRELID1,PTCD3,PRDX5,SFN,NSMCE2,FLOT1,PAK1,PPP1R3B,ZC3H12A,SERPINB1,S100A8,BAX,DDRGK1,CCND2,CNOT7,FADD,CDC123,PPP2R5E,HNRNPK,PSME2,IGFBP3
GO:0040011	locomotion	14	232	0.53	0.0044	9913.ENSBTAP00000000097,9913.ENSBTAP00000000187,9913.ENSBTAP00000004747,9913.ENSBTAP00000007806,9913.ENSBTAP00000007861,9913.ENSBTAP00000013448,9913.ENSBTAP00000016223,9913.ENSBTAP00000016774,9913.ENSBTAP00000017739,9913.ENSBTAP00000020096,9913.ENSBTAP00000028602,9913.ENSBTAP00000035716,9913.ENSBTAP00000048925,9913.ENSBTAP00000054193	ALCAM,DDIT4,ELMO2,PLAU,S1PR1,PAK1,SEMA4A,S100A8,BAX,HMGB2,CFL1,SORD,CD44,ARPC5
GO:0044260	cellular macromolecule metabolic process	51	1646	0.24	0.0044	9913.ENSBTAP00000000511,9913.ENSBTAP00000001863,9913.ENSBTAP00000003636,9913.ENSBTAP00000004206,9913.ENSBTAP00000004696,9913.ENSBTAP00000005065,9913.ENSBTAP00000005868,9913.ENSBTAP00000005894,9913.ENSBTAP00000008224,9913.ENSBTAP00000008498,9913.ENSBTAP00000009126,9913.ENSBTAP00000009433,9913.ENSBTAP00000010431,9913.ENSBTAP00000011237,9913.ENSBTAP00000012363,9913.ENSBTAP00000012454,9913.ENSBTAP000…	PIM1,ABHD12,PSMA3,LMF1,RBPJ,FAM120B,ST3GAL6,UBA5,IKBKG,PTCD3,LMO2,ZMYM5,MRPS17,TFE3,NSMCE2,MDH2,GTF2IRD2,MCMBP,CDK1,PAK1,PPP1R3B,PAGR1,ZC3H12A,S100A8,UBE2L3,DDRGK1,VCP,HMGB2,CREM,TGM2,NMI,PRPF18,ATG12,BNIP3,CNOT7,ZNF326,JMJD6,HNRNPK,CFL1,CSNK1A1,USP15,L3MBTL2,TAF12,GTF2B,P4HA1,ZNF34,TBPL1,IGFBP3,MAML2,MMS19,ARID5A
GO:0042981	regulation of apoptotic process	17	325	0.46	0.0045	9913.ENSBTAP00000000511,9913.ENSBTAP00000006594,9913.ENSBTAP00000011403,9913.ENSBTAP00000012154,9913.ENSBTAP00000013337,9913.ENSBTAP00000013448,9913.ENSBTAP00000013953,9913.ENSBTAP00000015041,9913.ENSBTAP00000016774,9913.ENSBTAP00000017739,9913.ENSBTAP00000020096,9913.ENSBTAP00000021659,9913.ENSBTAP00000022145,9913.ENSBTAP00000023684,9913.ENSBTAP00000024322,9913.ENSBTAP00000028162,9913.ENSBTAP000…	PIM1,PRELID1,PRDX5,SFN,CDK1,PAK1,PSMG2,ZC3H12A,S100A8,BAX,HMGB2,IL7,CCND2,BNIP3,FADD,HNRNPK,IGFBP3
GO:0022607	cellular component assembly	26	639	0.35	0.0047	9913.ENSBTAP00000001137,9913.ENSBTAP00000007861,9913.ENSBTAP00000011022,9913.ENSBTAP00000013135,9913.ENSBTAP00000013360,9913.ENSBTAP00000013953,9913.ENSBTAP00000014894,9913.ENSBTAP00000015041,9913.ENSBTAP00000016768,9913.ENSBTAP00000017739,9913.ENSBTAP00000018626,9913.ENSBTAP00000022912,9913.ENSBTAP00000023036,9913.ENSBTAP00000023301,9913.ENSBTAP00000024009,9913.ENSBTAP00000024455,9913.ENSBTAP000…	SEC16B,S1PR1,PEX11B,FLOT1,MIP,PSMG2,ACTN4,ZC3H12A,NDUFB7,BAX,POMP,PRPF18,ATG13,ATG12,CNOT7,TMEM175,UPK1A,ISCA2,TAF12,RBM22,PDCL,CRYZ,GTF2B,TBPL1,GPX3,MMS19
GO:0044249	cellular biosynthetic process	41	1229	0.27	0.0047	9913.ENSBTAP00000000897,9913.ENSBTAP00000004206,9913.ENSBTAP00000004338,9913.ENSBTAP00000004696,9913.ENSBTAP00000005065,9913.ENSBTAP00000005868,9913.ENSBTAP00000007970,9913.ENSBTAP00000008224,9913.ENSBTAP00000008498,9913.ENSBTAP00000009126,9913.ENSBTAP00000009433,9913.ENSBTAP00000010431,9913.ENSBTAP00000011237,9913.ENSBTAP00000012908,9913.ENSBTAP00000013028,9913.ENSBTAP00000014478,9913.ENSBTAP000…	PGS1,LMF1,AMD1,RBPJ,FAM120B,ST3GAL6,CDS2,IKBKG,PTCD3,LMO2,ZMYM5,MRPS17,TFE3,GTF2IRD2,MCMBP,PAGR1,TMLHE,UBE2L3,ENO1,SPTSSA,VCP,HMGB2,CREM,NMI,ATG12,CNOT7,ZNF326,JMJD6,FBP2,HNRNPK,L3MBTL2,TAF12,NUDT12,BRP44L,PDCL,GTF2B,ZNF34,TBPL1,MAML2,MMS19,ARID5A
GO:0006357	regulation of transcription by RNA polymerase II	19	395	0.43	0.0049	9913.ENSBTAP00000004696,9913.ENSBTAP00000008224,9913.ENSBTAP00000008569,9913.ENSBTAP00000009126,9913.ENSBTAP00000009433,9913.ENSBTAP00000011237,9913.ENSBTAP00000012908,9913.ENSBTAP00000014478,9913.ENSBTAP00000015041,9913.ENSBTAP00000020096,9913.ENSBTAP00000021381,9913.ENSBTAP00000024009,9913.ENSBTAP00000024322,9913.ENSBTAP00000028162,9913.ENSBTAP00000037402,9913.ENSBTAP00000041650,9913.ENSBTAP000…	RBPJ,IKBKG,SOD2,LMO2,ZMYM5,TFE3,GTF2IRD2,PAGR1,ZC3H12A,HMGB2,CREM,CNOT7,FADD,HNRNPK,USP15,GTF2B,TBPL1,MAML2,ARID5A
GO:0034641	cellular nitrogen compound metabolic process	47	1489	0.24	0.005	9913.ENSBTAP00000001164,9913.ENSBTAP00000004338,9913.ENSBTAP00000004696,9913.ENSBTAP00000005065,9913.ENSBTAP00000007970,9913.ENSBTAP00000008224,9913.ENSBTAP00000008498,9913.ENSBTAP00000009126,9913.ENSBTAP00000009433,9913.ENSBTAP00000010431,9913.ENSBTAP00000011237,9913.ENSBTAP00000012363,9913.ENSBTAP00000012908,9913.ENSBTAP00000013028,9913.ENSBTAP00000013337,9913.ENSBTAP00000014478,9913.ENSBTAP000…	ERAP2,AMD1,RBPJ,FAM120B,CDS2,IKBKG,PTCD3,LMO2,ZMYM5,MRPS17,TFE3,NSMCE2,GTF2IRD2,MCMBP,CDK1,PAGR1,ZC3H12A,TMLHE,UBE2L3,ENO1,SPTSSA,VCP,HMGB2,CREM,NMI,PRPF18,CNOT7,AHCY,RNPC3,ZNF326,JMJD6,HNRNPK,CTU2,L3MBTL2,TAF12,NUDT12,BRP44L,RBM22,PDCL,GTF2B,GCDH,ZNF34,TBPL1,ATP6V1A,MAML2,MMS19,ARID5A
GO:0006955	immune response	15	268	0.49	0.0051	9913.ENSBTAP00000000097,9913.ENSBTAP00000001164,9913.ENSBTAP00000001745,9913.ENSBTAP00000004696,9913.ENSBTAP00000011237,9913.ENSBTAP00000016223,9913.ENSBTAP00000016774,9913.ENSBTAP00000016976,9913.ENSBTAP00000020096,9913.ENSBTAP00000021580,9913.ENSBTAP00000021659,9913.ENSBTAP00000023301,9913.ENSBTAP00000024322,9913.ENSBTAP00000028499,9913.ENSBTAP00000054489	ALCAM,ERAP2,IL1B,RBPJ,TFE3,SEMA4A,S100A8,RAB7B,HMGB2,NMI,IL7,ATG12,FADD,S100A13,ARID5A
GO:0016477	cell migration	11	154	0.6	0.0051	9913.ENSBTAP00000000187,9913.ENSBTAP00000004747,9913.ENSBTAP00000007806,9913.ENSBTAP00000007861,9913.ENSBTAP00000013448,9913.ENSBTAP00000016774,9913.ENSBTAP00000017739,9913.ENSBTAP00000020096,9913.ENSBTAP00000028602,9913.ENSBTAP00000048925,9913.ENSBTAP00000054193	DDIT4,ELMO2,PLAU,S1PR1,PAK1,S100A8,BAX,HMGB2,CFL1,CD44,ARPC5
GO:0044248	cellular catabolic process	22	500	0.39	0.0051	9913.ENSBTAP00000001164,9913.ENSBTAP00000001863,9913.ENSBTAP00000003636,9913.ENSBTAP00000006383,9913.ENSBTAP00000015041,9913.ENSBTAP00000016774,9913.ENSBTAP00000017839,9913.ENSBTAP00000019970,9913.ENSBTAP00000020252,9913.ENSBTAP00000021570,9913.ENSBTAP00000022912,9913.ENSBTAP00000023036,9913.ENSBTAP00000023301,9913.ENSBTAP00000023684,9913.ENSBTAP00000024009,9913.ENSBTAP00000024092,9913.ENSBTAP000…	ERAP2,ABHD12,PSMA3,PRDX6,ZC3H12A,S100A8,ENO1,VCP,PCCB,MAOA,PRPF18,ATG13,ATG12,BNIP3,CNOT7,AHCY,SORD,USP15,NUDT12,CRYZ,GCDH,RGS19
GO:0080134	regulation of response to stress	15	269	0.49	0.0051	9913.ENSBTAP00000000079,9913.ENSBTAP00000005713,9913.ENSBTAP00000007806,9913.ENSBTAP00000013135,9913.ENSBTAP00000013448,9913.ENSBTAP00000015041,9913.ENSBTAP00000016774,9913.ENSBTAP00000016976,9913.ENSBTAP00000017739,9913.ENSBTAP00000020096,9913.ENSBTAP00000024009,9913.ENSBTAP00000024322,9913.ENSBTAP00000028162,9913.ENSBTAP00000052422,9913.ENSBTAP00000053458	FABP4,SERPINC1,PLAU,FLOT1,PAK1,ZC3H12A,S100A8,RAB7B,BAX,HMGB2,CNOT7,FADD,HNRNPK,HSPA5,MMS19
GO:0048870	cell motility	12	183	0.56	0.0055	9913.ENSBTAP00000000187,9913.ENSBTAP00000004747,9913.ENSBTAP00000007806,9913.ENSBTAP00000007861,9913.ENSBTAP00000013448,9913.ENSBTAP00000016774,9913.ENSBTAP00000017739,9913.ENSBTAP00000020096,9913.ENSBTAP00000028602,9913.ENSBTAP00000035716,9913.ENSBTAP00000048925,9913.ENSBTAP00000054193	DDIT4,ELMO2,PLAU,S1PR1,PAK1,S100A8,BAX,HMGB2,CFL1,SORD,CD44,ARPC5
GO:0007165	signal transduction	32	884	0.3	0.0057	9913.ENSBTAP00000000187,9913.ENSBTAP00000000511,9913.ENSBTAP00000001121,9913.ENSBTAP00000001164,9913.ENSBTAP00000001745,9913.ENSBTAP00000004696,9913.ENSBTAP00000005065,9913.ENSBTAP00000007861,9913.ENSBTAP00000008479,9913.ENSBTAP00000010058,9913.ENSBTAP00000012154,9913.ENSBTAP00000013135,9913.ENSBTAP00000013448,9913.ENSBTAP00000014894,9913.ENSBTAP00000015041,9913.ENSBTAP00000016093,9913.ENSBTAP000…	DDIT4,PIM1,NDRG2,ERAP2,IL1B,RBPJ,FAM120B,S1PR1,CD53,GNG7,SFN,FLOT1,PAK1,ACTN4,ZC3H12A,GDI1,BAX,SLC39A12,NMI,IL7,RASL12,TSPAN17,BNIP3,FADD,JMJD6,PPP2R5E,MYO10,HPGD,UPK1A,CSNK1A1,USP15,MAML2
GO:0051345	positive regulation of hydrolase activity	11	158	0.59	0.006	9913.ENSBTAP00000004206,9913.ENSBTAP00000006594,9913.ENSBTAP00000016093,9913.ENSBTAP00000016774,9913.ENSBTAP00000017739,9913.ENSBTAP00000020096,9913.ENSBTAP00000024322,9913.ENSBTAP00000029227,9913.ENSBTAP00000039183,9913.ENSBTAP00000044257,9913.ENSBTAP00000050801	LMF1,PRELID1,GDI1,S100A8,BAX,HMGB2,FADD,SMAP2,TBC1D14,PSME2,RGS19
GO:0006996	organelle organization	32	892	0.3	0.0066	9913.ENSBTAP00000001137,9913.ENSBTAP00000004747,9913.ENSBTAP00000006465,9913.ENSBTAP00000007861,9913.ENSBTAP00000009433,9913.ENSBTAP00000009604,9913.ENSBTAP00000011022,9913.ENSBTAP00000012154,9913.ENSBTAP00000012363,9913.ENSBTAP00000012872,9913.ENSBTAP00000013028,9913.ENSBTAP00000013077,9913.ENSBTAP00000013337,9913.ENSBTAP00000013448,9913.ENSBTAP00000014894,9913.ENSBTAP00000016014,9913.ENSBTAP000…	SEC16B,ELMO2,PFN1,S1PR1,ZMYM5,FHL3,PEX11B,SFN,NSMCE2,ACTR2,MCMBP,TPM1,CDK1,PAK1,ACTN4,CORO2A,NDUFB7,BAX,HMGB2,ATG13,ATG12,BNIP3,CNOT7,TMEM175,JMJD6,CFL1,CSNK1A1,USP15,L3MBTL2,TAF12,TBPL1,ARPC5
GO:0044093	positive regulation of molecular function	18	376	0.42	0.0066	9913.ENSBTAP00000004206,9913.ENSBTAP00000006594,9913.ENSBTAP00000008224,9913.ENSBTAP00000013135,9913.ENSBTAP00000013448,9913.ENSBTAP00000016093,9913.ENSBTAP00000016774,9913.ENSBTAP00000016976,9913.ENSBTAP00000017739,9913.ENSBTAP00000018273,9913.ENSBTAP00000020096,9913.ENSBTAP00000022145,9913.ENSBTAP00000024322,9913.ENSBTAP00000029227,9913.ENSBTAP00000039183,9913.ENSBTAP00000044257,9913.ENSBTAP000…	LMF1,PRELID1,IKBKG,FLOT1,PAK1,GDI1,S100A8,RAB7B,BAX,DDRGK1,HMGB2,CCND2,FADD,SMAP2,TBC1D14,PSME2,IGFBP3,RGS19
GO:0045595	regulation of cell differentiation	16	310	0.46	0.0066	9913.ENSBTAP00000004696,9913.ENSBTAP00000006594,9913.ENSBTAP00000008479,9913.ENSBTAP00000011237,9913.ENSBTAP00000012154,9913.ENSBTAP00000013135,9913.ENSBTAP00000013448,9913.ENSBTAP00000014894,9913.ENSBTAP00000015041,9913.ENSBTAP00000016093,9913.ENSBTAP00000016976,9913.ENSBTAP00000020096,9913.ENSBTAP00000020631,9913.ENSBTAP00000021659,9913.ENSBTAP00000024322,9913.ENSBTAP00000047769	RBPJ,PRELID1,CD53,TFE3,SFN,FLOT1,PAK1,ACTN4,ZC3H12A,GDI1,RAB7B,HMGB2,SLC39A12,IL7,FADD,IGFBP3
GO:0051234	establishment of localization	37	1094	0.27	0.0066	9913.ENSBTAP00000000079,9913.ENSBTAP00000001137,9913.ENSBTAP00000001802,9913.ENSBTAP00000004206,9913.ENSBTAP00000004696,9913.ENSBTAP00000004747,9913.ENSBTAP00000006594,9913.ENSBTAP00000006715,9913.ENSBTAP00000008224,9913.ENSBTAP00000009144,9913.ENSBTAP00000012655,9913.ENSBTAP00000013135,9913.ENSBTAP00000013270,9913.ENSBTAP00000013360,9913.ENSBTAP00000013448,9913.ENSBTAP00000014894,9913.ENSBTAP000…	FABP4,SEC16B,LGALS3BP,LMF1,RBPJ,ELMO2,PRELID1,COX7A2,IKBKG,SLC2A8,ANXA2,FLOT1,TRPC5,MIP,PAK1,ACTN4,RAB5C,GDI1,RAB7B,NECAP2,BAX,UNC50,VCP,SLC39A12,FABP3,BNIP3,TMEM175,JMJD6,SEC61A2,MYO10,S100A13,CSNK1A1,TBC1D14,BRP44L,VDAC1,ATP6V1A,ABCG2
GO:0006915	apoptotic process	14	251	0.49	0.0075	9913.ENSBTAP00000000187,9913.ENSBTAP00000000511,9913.ENSBTAP00000004747,9913.ENSBTAP00000006594,9913.ENSBTAP00000011403,9913.ENSBTAP00000012154,9913.ENSBTAP00000013337,9913.ENSBTAP00000013448,9913.ENSBTAP00000015041,9913.ENSBTAP00000016774,9913.ENSBTAP00000017739,9913.ENSBTAP00000023684,9913.ENSBTAP00000024322,9913.ENSBTAP00000049262	DDIT4,PIM1,ELMO2,PRELID1,PRDX5,SFN,CDK1,PAK1,ZC3H12A,S100A8,BAX,BNIP3,FADD,VDAC1
GO:0032268	regulation of cellular protein metabolic process	25	632	0.34	0.0077	9913.ENSBTAP00000000079,9913.ENSBTAP00000000187,9913.ENSBTAP00000000662,9913.ENSBTAP00000000683,9913.ENSBTAP00000005713,9913.ENSBTAP00000006594,9913.ENSBTAP00000008498,9913.ENSBTAP00000011403,9913.ENSBTAP00000012154,9913.ENSBTAP00000012363,9913.ENSBTAP00000013135,9913.ENSBTAP00000013448,9913.ENSBTAP00000014032,9913.ENSBTAP00000015041,9913.ENSBTAP00000015889,9913.ENSBTAP00000016774,9913.ENSBTAP000…	FABP4,DDIT4,SNTA1,ENSBTAG00000000524,SERPINC1,PRELID1,PTCD3,PRDX5,SFN,NSMCE2,FLOT1,PAK1,PPP1R3B,ZC3H12A,SERPINB1,S100A8,BAX,DDRGK1,CCND2,CNOT7,FADD,CDC123,PPP2R5E,PSME2,IGFBP3
GO:0006810	transport	36	1067	0.27	0.0079	9913.ENSBTAP00000000079,9913.ENSBTAP00000001137,9913.ENSBTAP00000001802,9913.ENSBTAP00000004206,9913.ENSBTAP00000004696,9913.ENSBTAP00000004747,9913.ENSBTAP00000006594,9913.ENSBTAP00000006715,9913.ENSBTAP00000009144,9913.ENSBTAP00000012655,9913.ENSBTAP00000013135,9913.ENSBTAP00000013270,9913.ENSBTAP00000013360,9913.ENSBTAP00000013448,9913.ENSBTAP00000014894,9913.ENSBTAP00000015581,9913.ENSBTAP000…	FABP4,SEC16B,LGALS3BP,LMF1,RBPJ,ELMO2,PRELID1,COX7A2,SLC2A8,ANXA2,FLOT1,TRPC5,MIP,PAK1,ACTN4,RAB5C,GDI1,RAB7B,NECAP2,BAX,UNC50,VCP,SLC39A12,FABP3,BNIP3,TMEM175,JMJD6,SEC61A2,MYO10,S100A13,CSNK1A1,TBC1D14,BRP44L,VDAC1,ATP6V1A,ABCG2
GO:0048869	cellular developmental process	28	748	0.32	0.0079	9913.ENSBTAP00000000079,9913.ENSBTAP00000000097,9913.ENSBTAP00000000187,9913.ENSBTAP00000001121,9913.ENSBTAP00000004696,9913.ENSBTAP00000005065,9913.ENSBTAP00000012154,9913.ENSBTAP00000012363,9913.ENSBTAP00000013135,9913.ENSBTAP00000013337,9913.ENSBTAP00000013402,9913.ENSBTAP00000013448,9913.ENSBTAP00000015041,9913.ENSBTAP00000016093,9913.ENSBTAP00000016223,9913.ENSBTAP00000016774,9913.ENSBTAP000…	FABP4,ALCAM,DDIT4,NDRG2,RBPJ,FAM120B,SFN,NSMCE2,FLOT1,CDK1,TPT1,PAK1,ZC3H12A,GDI1,SEMA4A,S100A8,BAX,HMGB2,SLC39A12,IL7,ROGDI,FADD,JMJD6,UPK1A,CFL1,MANF,TBPL1,IGFBP3
GO:0010467	gene expression	34	988	0.28	0.0081	9913.ENSBTAP00000004206,9913.ENSBTAP00000004696,9913.ENSBTAP00000005065,9913.ENSBTAP00000007806,9913.ENSBTAP00000008224,9913.ENSBTAP00000008498,9913.ENSBTAP00000009126,9913.ENSBTAP00000009433,9913.ENSBTAP00000010431,9913.ENSBTAP00000011237,9913.ENSBTAP00000012908,9913.ENSBTAP00000014478,9913.ENSBTAP00000017332,9913.ENSBTAP00000020096,9913.ENSBTAP00000021381,9913.ENSBTAP00000021580,9913.ENSBTAP000…	LMF1,RBPJ,FAM120B,PLAU,IKBKG,PTCD3,LMO2,ZMYM5,MRPS17,TFE3,GTF2IRD2,PAGR1,UBE2L3,HMGB2,CREM,NMI,PRPF18,CNOT7,FADD,RNPC3,ZNF326,JMJD6,HNRNPK,ISCA2,CTU2,L3MBTL2,TAF12,RBM22,GTF2B,ZNF34,TBPL1,MAML2,MMS19,ARID5A
GO:0007010	cytoskeleton organization	14	255	0.48	0.0082	9913.ENSBTAP00000004747,9913.ENSBTAP00000006465,9913.ENSBTAP00000007861,9913.ENSBTAP00000009433,9913.ENSBTAP00000009604,9913.ENSBTAP00000012872,9913.ENSBTAP00000013077,9913.ENSBTAP00000013337,9913.ENSBTAP00000013448,9913.ENSBTAP00000014894,9913.ENSBTAP00000016014,9913.ENSBTAP00000028602,9913.ENSBTAP00000035028,9913.ENSBTAP00000054193	ELMO2,PFN1,S1PR1,ZMYM5,FHL3,ACTR2,TPM1,CDK1,PAK1,ACTN4,CORO2A,CFL1,CSNK1A1,ARPC5
GO:0022604	regulation of cell morphogenesis	8	89	0.7	0.0082	9913.ENSBTAP00000009433,9913.ENSBTAP00000013448,9913.ENSBTAP00000014894,9913.ENSBTAP00000016093,9913.ENSBTAP00000026812,9913.ENSBTAP00000028602,9913.ENSBTAP00000035028,9913.ENSBTAP00000048925	ZMYM5,PAK1,ACTN4,GDI1,MYO10,CFL1,CSNK1A1,CD44
GO:0034645	cellular macromolecule biosynthetic process	31	871	0.3	0.0083	9913.ENSBTAP00000004206,9913.ENSBTAP00000004696,9913.ENSBTAP00000005065,9913.ENSBTAP00000005868,9913.ENSBTAP00000008224,9913.ENSBTAP00000008498,9913.ENSBTAP00000009126,9913.ENSBTAP00000009433,9913.ENSBTAP00000010431,9913.ENSBTAP00000011237,9913.ENSBTAP00000012908,9913.ENSBTAP00000013028,9913.ENSBTAP00000014478,9913.ENSBTAP00000017332,9913.ENSBTAP00000019970,9913.ENSBTAP00000020096,9913.ENSBTAP000…	LMF1,RBPJ,FAM120B,ST3GAL6,IKBKG,PTCD3,LMO2,ZMYM5,MRPS17,TFE3,GTF2IRD2,MCMBP,PAGR1,UBE2L3,VCP,HMGB2,CREM,NMI,ATG12,CNOT7,ZNF326,JMJD6,HNRNPK,L3MBTL2,TAF12,GTF2B,ZNF34,TBPL1,MAML2,MMS19,ARID5A
GO:0008284	positive regulation of cell population proliferation	11	170	0.56	0.0091	9913.ENSBTAP00000000079,9913.ENSBTAP00000000511,9913.ENSBTAP00000004696,9913.ENSBTAP00000007861,9913.ENSBTAP00000013448,9913.ENSBTAP00000020096,9913.ENSBTAP00000021659,9913.ENSBTAP00000021723,9913.ENSBTAP00000022145,9913.ENSBTAP00000024009,9913.ENSBTAP00000024322	FABP4,PIM1,RBPJ,S1PR1,PAK1,HMGB2,IL7,ROGDI,CCND2,CNOT7,FADD
GO:0032501	multicellular organismal process	42	1333	0.24	0.0091	9913.ENSBTAP00000000079,9913.ENSBTAP00000000097,9913.ENSBTAP00000000187,9913.ENSBTAP00000000662,9913.ENSBTAP00000001121,9913.ENSBTAP00000001164,9913.ENSBTAP00000001745,9913.ENSBTAP00000001863,9913.ENSBTAP00000004206,9913.ENSBTAP00000004696,9913.ENSBTAP00000005713,9913.ENSBTAP00000005894,9913.ENSBTAP00000007861,9913.ENSBTAP00000009433,9913.ENSBTAP00000012154,9913.ENSBTAP00000012655,9913.ENSBTAP000…	FABP4,ALCAM,DDIT4,SNTA1,NDRG2,ERAP2,IL1B,ABHD12,LMF1,RBPJ,SERPINC1,UBA5,S1PR1,ZMYM5,SFN,ANXA2,GTF2IRD2,TPM1,FLOT1,MIP,PAK1,ZC3H12A,GDI1,SEMA4A,S100A8,BAX,HMGB2,SLC39A12,CREM,IL7,ROGDI,CCND2,FADD,JMJD6,HPGD,SGCE,S100A13,CFL1,PDCL,MANF,TBPL1,IGFBP3
GO:0033554	cellular response to stress	18	390	0.41	0.0091	9913.ENSBTAP00000000187,9913.ENSBTAP00000004696,9913.ENSBTAP00000005894,9913.ENSBTAP00000008224,9913.ENSBTAP00000008569,9913.ENSBTAP00000011403,9913.ENSBTAP00000012154,9913.ENSBTAP00000012363,9913.ENSBTAP00000013135,9913.ENSBTAP00000013337,9913.ENSBTAP00000013448,9913.ENSBTAP00000014478,9913.ENSBTAP00000015041,9913.ENSBTAP00000017739,9913.ENSBTAP00000018273,9913.ENSBTAP00000019970,9913.ENSBTAP000…	DDIT4,RBPJ,UBA5,IKBKG,SOD2,PRDX5,SFN,NSMCE2,FLOT1,CDK1,PAK1,PAGR1,ZC3H12A,BAX,DDRGK1,VCP,ATG13,MMS19
GO:1903508	positive regulation of nucleic acid-templated transcription	16	323	0.44	0.0091	9913.ENSBTAP00000004696,9913.ENSBTAP00000008224,9913.ENSBTAP00000009126,9913.ENSBTAP00000011237,9913.ENSBTAP00000014478,9913.ENSBTAP00000014894,9913.ENSBTAP00000015041,9913.ENSBTAP00000017332,9913.ENSBTAP00000020096,9913.ENSBTAP00000021381,9913.ENSBTAP00000024009,9913.ENSBTAP00000024322,9913.ENSBTAP00000028162,9913.ENSBTAP00000041650,9913.ENSBTAP00000046701,9913.ENSBTAP00000051992	RBPJ,IKBKG,LMO2,TFE3,PAGR1,ACTN4,ZC3H12A,UBE2L3,HMGB2,CREM,CNOT7,FADD,HNRNPK,GTF2B,TBPL1,MAML2
GO:0030154	cell differentiation	27	727	0.31	0.0099	9913.ENSBTAP00000000079,9913.ENSBTAP00000000097,9913.ENSBTAP00000000187,9913.ENSBTAP00000001121,9913.ENSBTAP00000004696,9913.ENSBTAP00000005065,9913.ENSBTAP00000012154,9913.ENSBTAP00000013135,9913.ENSBTAP00000013337,9913.ENSBTAP00000013402,9913.ENSBTAP00000013448,9913.ENSBTAP00000015041,9913.ENSBTAP00000016093,9913.ENSBTAP00000016223,9913.ENSBTAP00000016774,9913.ENSBTAP00000017739,9913.ENSBTAP000…	FABP4,ALCAM,DDIT4,NDRG2,RBPJ,FAM120B,SFN,FLOT1,CDK1,TPT1,PAK1,ZC3H12A,GDI1,SEMA4A,S100A8,BAX,HMGB2,SLC39A12,IL7,ROGDI,FADD,JMJD6,UPK1A,CFL1,MANF,TBPL1,IGFBP3
GO:0007166	cell surface receptor signaling pathway	18	396	0.4	0.01	9913.ENSBTAP00000000187,9913.ENSBTAP00000001121,9913.ENSBTAP00000001745,9913.ENSBTAP00000004696,9913.ENSBTAP00000008479,9913.ENSBTAP00000013448,9913.ENSBTAP00000015041,9913.ENSBTAP00000017739,9913.ENSBTAP00000021580,9913.ENSBTAP00000021659,9913.ENSBTAP00000023198,9913.ENSBTAP00000024322,9913.ENSBTAP00000025492,9913.ENSBTAP00000027024,9913.ENSBTAP00000027372,9913.ENSBTAP00000035028,9913.ENSBTAP000…	DDIT4,NDRG2,IL1B,RBPJ,CD53,PAK1,ZC3H12A,BAX,NMI,IL7,TSPAN17,FADD,JMJD6,HPGD,UPK1A,CSNK1A1,USP15,MAML2
GO:0043933	protein-containing complex subunit organization	21	504	0.36	0.0103	9913.ENSBTAP00000000187,9913.ENSBTAP00000001137,9913.ENSBTAP00000011022,9913.ENSBTAP00000013135,9913.ENSBTAP00000013360,9913.ENSBTAP00000013953,9913.ENSBTAP00000015041,9913.ENSBTAP00000016768,9913.ENSBTAP00000017739,9913.ENSBTAP00000018626,9913.ENSBTAP00000019970,9913.ENSBTAP00000022912,9913.ENSBTAP00000024009,9913.ENSBTAP00000027372,9913.ENSBTAP00000028602,9913.ENSBTAP00000037817,9913.ENSBTAP000…	DDIT4,SEC16B,PEX11B,FLOT1,MIP,PSMG2,ZC3H12A,NDUFB7,BAX,POMP,VCP,PRPF18,CNOT7,UPK1A,CFL1,TAF12,RBM22,PDCL,CRYZ,GTF2B,GPX3
GO:0048519	negative regulation of biological process	36	1094	0.26	0.0104	9913.ENSBTAP00000000079,9913.ENSBTAP00000000187,9913.ENSBTAP00000000511,9913.ENSBTAP00000000662,9913.ENSBTAP00000000683,9913.ENSBTAP00000004696,9913.ENSBTAP00000005713,9913.ENSBTAP00000006594,9913.ENSBTAP00000007150,9913.ENSBTAP00000007806,9913.ENSBTAP00000011403,9913.ENSBTAP00000012154,9913.ENSBTAP00000013337,9913.ENSBTAP00000013448,9913.ENSBTAP00000013953,9913.ENSBTAP00000014894,9913.ENSBTAP000…	FABP4,DDIT4,PIM1,SNTA1,ENSBTAG00000000524,RBPJ,SERPINC1,PRELID1,CAPG,PLAU,PRDX5,SFN,CDK1,PAK1,PSMG2,ACTN4,ZC3H12A,SERPINB1,GDI1,RAB7B,BAX,HMGB2,CREM,IL7,CCND2,PRPF18,CNOT7,FADD,CDC123,HPGD,HNRNPK,MT2A,TBC1D14,IGFBP3,RGS19,HSPA5
GO:0048523	negative regulation of cellular process	33	971	0.28	0.0104	9913.ENSBTAP00000000079,9913.ENSBTAP00000000187,9913.ENSBTAP00000000511,9913.ENSBTAP00000000662,9913.ENSBTAP00000000683,9913.ENSBTAP00000004696,9913.ENSBTAP00000005713,9913.ENSBTAP00000006594,9913.ENSBTAP00000007150,9913.ENSBTAP00000011403,9913.ENSBTAP00000012154,9913.ENSBTAP00000013337,9913.ENSBTAP00000013448,9913.ENSBTAP00000013953,9913.ENSBTAP00000014894,9913.ENSBTAP00000015041,9913.ENSBTAP000…	FABP4,DDIT4,PIM1,SNTA1,ENSBTAG00000000524,RBPJ,SERPINC1,PRELID1,CAPG,PRDX5,SFN,CDK1,PAK1,PSMG2,ACTN4,ZC3H12A,SERPINB1,GDI1,RAB7B,BAX,HMGB2,CREM,IL7,CCND2,CNOT7,FADD,CDC123,HPGD,HNRNPK,TBC1D14,IGFBP3,RGS19,HSPA5
GO:0032502	developmental process	37	1138	0.26	0.0106	9913.ENSBTAP00000000079,9913.ENSBTAP00000000097,9913.ENSBTAP00000000187,9913.ENSBTAP00000001121,9913.ENSBTAP00000004696,9913.ENSBTAP00000005065,9913.ENSBTAP00000007861,9913.ENSBTAP00000008569,9913.ENSBTAP00000009433,9913.ENSBTAP00000012154,9913.ENSBTAP00000012363,9913.ENSBTAP00000012655,9913.ENSBTAP00000012908,9913.ENSBTAP00000013135,9913.ENSBTAP00000013337,9913.ENSBTAP00000013360,9913.ENSBTAP000…	FABP4,ALCAM,DDIT4,NDRG2,RBPJ,FAM120B,S1PR1,SOD2,ZMYM5,SFN,NSMCE2,ANXA2,GTF2IRD2,FLOT1,CDK1,MIP,TPT1,PAK1,ZC3H12A,GDI1,SEMA4A,S100A8,BAX,HMGB2,SLC39A12,IL7,ROGDI,FADD,RNPC3,JMJD6,HPGD,UPK1A,CFL1,MANF,TBPL1,IGFBP3,CD44
GO:0090304	nucleic acid metabolic process	33	974	0.27	0.0108	9913.ENSBTAP00000004696,9913.ENSBTAP00000005065,9913.ENSBTAP00000008224,9913.ENSBTAP00000009126,9913.ENSBTAP00000009433,9913.ENSBTAP00000011237,9913.ENSBTAP00000012363,9913.ENSBTAP00000012908,9913.ENSBTAP00000013028,9913.ENSBTAP00000013337,9913.ENSBTAP00000014478,9913.ENSBTAP00000015041,9913.ENSBTAP00000017332,9913.ENSBTAP00000019970,9913.ENSBTAP00000020096,9913.ENSBTAP00000021381,9913.ENSBTAP000…	RBPJ,FAM120B,IKBKG,LMO2,ZMYM5,TFE3,NSMCE2,GTF2IRD2,MCMBP,CDK1,PAGR1,ZC3H12A,UBE2L3,VCP,HMGB2,CREM,NMI,PRPF18,CNOT7,RNPC3,ZNF326,JMJD6,HNRNPK,CTU2,L3MBTL2,TAF12,RBM22,GTF2B,ZNF34,TBPL1,MAML2,MMS19,ARID5A
GO:0016070	RNA metabolic process	29	815	0.3	0.0111	9913.ENSBTAP00000004696,9913.ENSBTAP00000005065,9913.ENSBTAP00000008224,9913.ENSBTAP00000009126,9913.ENSBTAP00000009433,9913.ENSBTAP00000011237,9913.ENSBTAP00000012908,9913.ENSBTAP00000014478,9913.ENSBTAP00000015041,9913.ENSBTAP00000017332,9913.ENSBTAP00000020096,9913.ENSBTAP00000021381,9913.ENSBTAP00000021580,9913.ENSBTAP00000022912,9913.ENSBTAP00000024009,9913.ENSBTAP00000025416,9913.ENSBTAP000…	RBPJ,FAM120B,IKBKG,LMO2,ZMYM5,TFE3,GTF2IRD2,PAGR1,ZC3H12A,UBE2L3,HMGB2,CREM,NMI,PRPF18,CNOT7,RNPC3,ZNF326,JMJD6,HNRNPK,CTU2,L3MBTL2,TAF12,RBM22,GTF2B,ZNF34,TBPL1,MAML2,MMS19,ARID5A
GO:0030155	regulation of cell adhesion	9	122	0.61	0.0112	9913.ENSBTAP00000007806,9913.ENSBTAP00000007861,9913.ENSBTAP00000011237,9913.ENSBTAP00000013135,9913.ENSBTAP00000013360,9913.ENSBTAP00000014894,9913.ENSBTAP00000015041,9913.ENSBTAP00000021659,9913.ENSBTAP00000024322	PLAU,S1PR1,TFE3,FLOT1,MIP,ACTN4,ZC3H12A,IL7,FADD
GO:0048583	regulation of response to stimulus	31	903	0.28	0.0125	9913.ENSBTAP00000000079,9913.ENSBTAP00000000187,9913.ENSBTAP00000001745,9913.ENSBTAP00000001963,9913.ENSBTAP00000004696,9913.ENSBTAP00000005713,9913.ENSBTAP00000005894,9913.ENSBTAP00000006594,9913.ENSBTAP00000007806,9913.ENSBTAP00000008224,9913.ENSBTAP00000013135,9913.ENSBTAP00000013448,9913.ENSBTAP00000014478,9913.ENSBTAP00000014894,9913.ENSBTAP00000015041,9913.ENSBTAP00000016774,9913.ENSBTAP000…	FABP4,DDIT4,IL1B,CYTH2,RBPJ,SERPINC1,UBA5,PRELID1,PLAU,IKBKG,FLOT1,PAK1,PAGR1,ACTN4,ZC3H12A,S100A8,RAB7B,BAX,DDRGK1,HMGB2,IL7,CNOT7,FADD,HNRNPK,S100A13,PDCL,MANF,IGFBP3,RGS19,HSPA5,MMS19
GO:0097237	cellular response to toxic substance	6	54	0.79	0.0133	9913.ENSBTAP00000006383,9913.ENSBTAP00000008569,9913.ENSBTAP00000011403,9913.ENSBTAP00000015041,9913.ENSBTAP00000016774,9913.ENSBTAP00000053146	PRDX6,SOD2,PRDX5,ZC3H12A,S100A8,GPX3
GO:0010950	positive regulation of endopeptidase activity	5	35	0.9	0.0134	9913.ENSBTAP00000006594,9913.ENSBTAP00000016774,9913.ENSBTAP00000017739,9913.ENSBTAP00000024322,9913.ENSBTAP00000044257	PRELID1,S100A8,BAX,FADD,PSME2
GO:0098869	cellular oxidant detoxification	5	35	0.9	0.0134	9913.ENSBTAP00000006383,9913.ENSBTAP00000008569,9913.ENSBTAP00000011403,9913.ENSBTAP00000016774,9913.ENSBTAP00000053146	PRDX6,SOD2,PRDX5,S100A8,GPX3
GO:0022411	cellular component disassembly	7	77	0.7	0.0141	9913.ENSBTAP00000000187,9913.ENSBTAP00000013135,9913.ENSBTAP00000013337,9913.ENSBTAP00000019970,9913.ENSBTAP00000023036,9913.ENSBTAP00000023301,9913.ENSBTAP00000028602	DDIT4,FLOT1,CDK1,VCP,ATG13,ATG12,CFL1
GO:0035239	tube morphogenesis	9	128	0.59	0.0147	9913.ENSBTAP00000004696,9913.ENSBTAP00000007861,9913.ENSBTAP00000013448,9913.ENSBTAP00000015041,9913.ENSBTAP00000016223,9913.ENSBTAP00000017739,9913.ENSBTAP00000025492,9913.ENSBTAP00000027024,9913.ENSBTAP00000028602	RBPJ,S1PR1,PAK1,ZC3H12A,SEMA4A,BAX,JMJD6,HPGD,CFL1
GO:0010033	response to organic substance	22	563	0.34	0.0152	9913.ENSBTAP00000000187,9913.ENSBTAP00000000511,9913.ENSBTAP00000001745,9913.ENSBTAP00000005868,9913.ENSBTAP00000009126,9913.ENSBTAP00000013135,9913.ENSBTAP00000015041,9913.ENSBTAP00000015660,9913.ENSBTAP00000016712,9913.ENSBTAP00000016976,9913.ENSBTAP00000017332,9913.ENSBTAP00000017739,9913.ENSBTAP00000019970,9913.ENSBTAP00000020096,9913.ENSBTAP00000021580,9913.ENSBTAP00000021659,9913.ENSBTAP000…	DDIT4,PIM1,IL1B,ST3GAL6,LMO2,FLOT1,ZC3H12A,FDX1,HSPE1,RAB7B,UBE2L3,BAX,VCP,HMGB2,NMI,IL7,HPGD,CFL1,USP15,BRP44L,MANF,IGFBP3
GO:0006366	transcription by RNA polymerase II	8	104	0.63	0.0161	9913.ENSBTAP00000004696,9913.ENSBTAP00000009126,9913.ENSBTAP00000011237,9913.ENSBTAP00000021580,9913.ENSBTAP00000028162,9913.ENSBTAP00000037817,9913.ENSBTAP00000041650,9913.ENSBTAP00000046701	RBPJ,LMO2,TFE3,NMI,HNRNPK,TAF12,GTF2B,TBPL1
GO:1901987	regulation of cell cycle phase transition	6	57	0.77	0.0161	9913.ENSBTAP00000012363,9913.ENSBTAP00000013337,9913.ENSBTAP00000013953,9913.ENSBTAP00000014478,9913.ENSBTAP00000022145,9913.ENSBTAP00000044257	NSMCE2,CDK1,PSMG2,PAGR1,CCND2,PSME2
GO:0010628	positive regulation of gene expression	17	386	0.39	0.0168	9913.ENSBTAP00000000079,9913.ENSBTAP00000004696,9913.ENSBTAP00000006383,9913.ENSBTAP00000008224,9913.ENSBTAP00000009126,9913.ENSBTAP00000011237,9913.ENSBTAP00000014478,9913.ENSBTAP00000015041,9913.ENSBTAP00000020096,9913.ENSBTAP00000021381,9913.ENSBTAP00000024009,9913.ENSBTAP00000024322,9913.ENSBTAP00000028162,9913.ENSBTAP00000040478,9913.ENSBTAP00000041650,9913.ENSBTAP00000046701,9913.ENSBTAP000…	FABP4,RBPJ,PRDX6,IKBKG,LMO2,TFE3,PAGR1,ZC3H12A,HMGB2,CREM,CNOT7,FADD,HNRNPK,RBM22,GTF2B,TBPL1,MAML2
GO:1901989	positive regulation of cell cycle phase transition	4	21	1.02	0.0168	9913.ENSBTAP00000012363,9913.ENSBTAP00000013337,9913.ENSBTAP00000014478,9913.ENSBTAP00000022145	NSMCE2,CDK1,PAGR1,CCND2
GO:0009967	positive regulation of signal transduction	15	318	0.42	0.017	9913.ENSBTAP00000004696,9913.ENSBTAP00000008224,9913.ENSBTAP00000013135,9913.ENSBTAP00000013448,9913.ENSBTAP00000014478,9913.ENSBTAP00000014894,9913.ENSBTAP00000015041,9913.ENSBTAP00000016774,9913.ENSBTAP00000017739,9913.ENSBTAP00000018273,9913.ENSBTAP00000021659,9913.ENSBTAP00000024322,9913.ENSBTAP00000028499,9913.ENSBTAP00000040945,9913.ENSBTAP00000047769	RBPJ,IKBKG,FLOT1,PAK1,PAGR1,ACTN4,ZC3H12A,S100A8,BAX,DDRGK1,IL7,FADD,S100A13,PDCL,IGFBP3
GO:0042127	regulation of cell population proliferation	15	318	0.42	0.017	9913.ENSBTAP00000000079,9913.ENSBTAP00000000511,9913.ENSBTAP00000004696,9913.ENSBTAP00000007806,9913.ENSBTAP00000007861,9913.ENSBTAP00000012154,9913.ENSBTAP00000013448,9913.ENSBTAP00000017739,9913.ENSBTAP00000020096,9913.ENSBTAP00000021659,9913.ENSBTAP00000021723,9913.ENSBTAP00000022145,9913.ENSBTAP00000024009,9913.ENSBTAP00000024322,9913.ENSBTAP00000047769	FABP4,PIM1,RBPJ,PLAU,S1PR1,SFN,PAK1,BAX,HMGB2,IL7,ROGDI,CCND2,CNOT7,FADD,IGFBP3
GO:2000026	regulation of multicellular organismal development	16	353	0.4	0.0171	9913.ENSBTAP00000000511,9913.ENSBTAP00000004696,9913.ENSBTAP00000006594,9913.ENSBTAP00000007861,9913.ENSBTAP00000011237,9913.ENSBTAP00000012154,9913.ENSBTAP00000013135,9913.ENSBTAP00000013448,9913.ENSBTAP00000015041,9913.ENSBTAP00000016093,9913.ENSBTAP00000016976,9913.ENSBTAP00000017739,9913.ENSBTAP00000020096,9913.ENSBTAP00000020631,9913.ENSBTAP00000021659,9913.ENSBTAP00000024322	PIM1,RBPJ,PRELID1,S1PR1,TFE3,SFN,FLOT1,PAK1,ZC3H12A,GDI1,RAB7B,BAX,HMGB2,SLC39A12,IL7,FADD
GO:0009636	response to toxic substance	7	82	0.68	0.018	9913.ENSBTAP00000006383,9913.ENSBTAP00000008569,9913.ENSBTAP00000011403,9913.ENSBTAP00000015041,9913.ENSBTAP00000016774,9913.ENSBTAP00000017739,9913.ENSBTAP00000053146	PRDX6,SOD2,PRDX5,ZC3H12A,S100A8,BAX,GPX3
GO:0046622	positive regulation of organ growth	3	9	1.27	0.0188	9913.ENSBTAP00000000511,9913.ENSBTAP00000004696,9913.ENSBTAP00000021659	PIM1,RBPJ,IL7
GO:0044255	cellular lipid metabolic process	13	257	0.45	0.0192	9913.ENSBTAP00000000079,9913.ENSBTAP00000000897,9913.ENSBTAP00000001863,9913.ENSBTAP00000004206,9913.ENSBTAP00000005868,9913.ENSBTAP00000006383,9913.ENSBTAP00000007970,9913.ENSBTAP00000017739,9913.ENSBTAP00000018578,9913.ENSBTAP00000020252,9913.ENSBTAP00000021381,9913.ENSBTAP00000027024,9913.ENSBTAP00000043333	FABP4,PGS1,ABHD12,LMF1,ST3GAL6,PRDX6,CDS2,BAX,SPTSSA,PCCB,CREM,HPGD,GCDH
GO:0051130	positive regulation of cellular component organization	12	227	0.47	0.0204	9913.ENSBTAP00000006465,9913.ENSBTAP00000008479,9913.ENSBTAP00000012363,9913.ENSBTAP00000012872,9913.ENSBTAP00000013135,9913.ENSBTAP00000013448,9913.ENSBTAP00000014894,9913.ENSBTAP00000017739,9913.ENSBTAP00000028162,9913.ENSBTAP00000028602,9913.ENSBTAP00000041650,9913.ENSBTAP00000054193	PFN1,CD53,NSMCE2,ACTR2,FLOT1,PAK1,ACTN4,BAX,HNRNPK,CFL1,GTF2B,ARPC5
GO:0007399	nervous system development	16	362	0.39	0.0208	9913.ENSBTAP00000000097,9913.ENSBTAP00000000187,9913.ENSBTAP00000001121,9913.ENSBTAP00000004696,9913.ENSBTAP00000007861,9913.ENSBTAP00000013135,9913.ENSBTAP00000013448,9913.ENSBTAP00000016093,9913.ENSBTAP00000016223,9913.ENSBTAP00000016774,9913.ENSBTAP00000017739,9913.ENSBTAP00000020096,9913.ENSBTAP00000020631,9913.ENSBTAP00000021723,9913.ENSBTAP00000028602,9913.ENSBTAP00000042500	ALCAM,DDIT4,NDRG2,RBPJ,S1PR1,FLOT1,PAK1,GDI1,SEMA4A,S100A8,BAX,HMGB2,SLC39A12,ROGDI,CFL1,MANF
GO:0048584	positive regulation of response to stimulus	19	471	0.35	0.0211	9913.ENSBTAP00000000079,9913.ENSBTAP00000001745,9913.ENSBTAP00000004696,9913.ENSBTAP00000008224,9913.ENSBTAP00000013135,9913.ENSBTAP00000013448,9913.ENSBTAP00000014478,9913.ENSBTAP00000014894,9913.ENSBTAP00000015041,9913.ENSBTAP00000016774,9913.ENSBTAP00000017739,9913.ENSBTAP00000018273,9913.ENSBTAP00000020096,9913.ENSBTAP00000021659,9913.ENSBTAP00000024322,9913.ENSBTAP00000028499,9913.ENSBTAP000…	FABP4,IL1B,RBPJ,IKBKG,FLOT1,PAK1,PAGR1,ACTN4,ZC3H12A,S100A8,BAX,DDRGK1,HMGB2,IL7,FADD,S100A13,PDCL,IGFBP3,MMS19
GO:0043484	regulation of RNA splicing	5	41	0.83	0.0214	9913.ENSBTAP00000006383,9913.ENSBTAP00000025469,9913.ENSBTAP00000025492,9913.ENSBTAP00000028162,9913.ENSBTAP00000040478	PRDX6,ZNF326,JMJD6,HNRNPK,RBM22
GO:0043122	regulation of I-kappaB kinase/NF-kappaB signaling	5	42	0.82	0.0235	9913.ENSBTAP00000008224,9913.ENSBTAP00000015041,9913.ENSBTAP00000018273,9913.ENSBTAP00000024322,9913.ENSBTAP00000028499	IKBKG,ZC3H12A,DDRGK1,FADD,S100A13
GO:0043085	positive regulation of catalytic activity	14	299	0.42	0.0242	9913.ENSBTAP00000004206,9913.ENSBTAP00000006594,9913.ENSBTAP00000013448,9913.ENSBTAP00000016093,9913.ENSBTAP00000016774,9913.ENSBTAP00000017739,9913.ENSBTAP00000020096,9913.ENSBTAP00000022145,9913.ENSBTAP00000024322,9913.ENSBTAP00000029227,9913.ENSBTAP00000039183,9913.ENSBTAP00000044257,9913.ENSBTAP00000047769,9913.ENSBTAP00000050801	LMF1,PRELID1,PAK1,GDI1,S100A8,BAX,HMGB2,CCND2,FADD,SMAP2,TBC1D14,PSME2,IGFBP3,RGS19
GO:0045597	positive regulation of cell differentiation	10	172	0.51	0.0255	9913.ENSBTAP00000004696,9913.ENSBTAP00000008479,9913.ENSBTAP00000012154,9913.ENSBTAP00000013135,9913.ENSBTAP00000015041,9913.ENSBTAP00000016976,9913.ENSBTAP00000020096,9913.ENSBTAP00000021659,9913.ENSBTAP00000024322,9913.ENSBTAP00000047769	RBPJ,CD53,SFN,FLOT1,ZC3H12A,RAB7B,HMGB2,IL7,FADD,IGFBP3
GO:0055114	oxidation-reduction process	18	445	0.35	0.0264	9913.ENSBTAP00000006383,9913.ENSBTAP00000006715,9913.ENSBTAP00000008569,9913.ENSBTAP00000011403,9913.ENSBTAP00000012454,9913.ENSBTAP00000014032,9913.ENSBTAP00000015469,9913.ENSBTAP00000015660,9913.ENSBTAP00000016768,9913.ENSBTAP00000021570,9913.ENSBTAP00000025492,9913.ENSBTAP00000027024,9913.ENSBTAP00000027348,9913.ENSBTAP00000035716,9913.ENSBTAP00000041239,9913.ENSBTAP00000043333,9913.ENSBTAP000…	PRDX6,COX7A2,SOD2,PRDX5,MDH2,PPP1R3B,TMLHE,FDX1,NDUFB7,MAOA,JMJD6,HPGD,IDH1,SORD,CRYZ,GCDH,P4HA1,GPX3
GO:0065003	protein-containing complex assembly	18	446	0.35	0.0269	9913.ENSBTAP00000001137,9913.ENSBTAP00000011022,9913.ENSBTAP00000013135,9913.ENSBTAP00000013360,9913.ENSBTAP00000013953,9913.ENSBTAP00000015041,9913.ENSBTAP00000016768,9913.ENSBTAP00000017739,9913.ENSBTAP00000018626,9913.ENSBTAP00000022912,9913.ENSBTAP00000024009,9913.ENSBTAP00000027372,9913.ENSBTAP00000037817,9913.ENSBTAP00000040478,9913.ENSBTAP00000040945,9913.ENSBTAP00000041239,9913.ENSBTAP000…	SEC16B,PEX11B,FLOT1,MIP,PSMG2,ZC3H12A,NDUFB7,BAX,POMP,PRPF18,CNOT7,UPK1A,TAF12,RBM22,PDCL,CRYZ,GTF2B,GPX3
GO:1901990	regulation of mitotic cell cycle phase transition	5	44	0.8	0.0275	9913.ENSBTAP00000012363,9913.ENSBTAP00000013337,9913.ENSBTAP00000013953,9913.ENSBTAP00000022145,9913.ENSBTAP00000044257	NSMCE2,CDK1,PSMG2,CCND2,PSME2
GO:0070228	regulation of lymphocyte apoptotic process	3	11	1.18	0.0278	9913.ENSBTAP00000006594,9913.ENSBTAP00000017739,9913.ENSBTAP00000024322	PRELID1,BAX,FADD
GO:1903706	regulation of hemopoiesis	7	91	0.63	0.0285	9913.ENSBTAP00000006594,9913.ENSBTAP00000011237,9913.ENSBTAP00000015041,9913.ENSBTAP00000016976,9913.ENSBTAP00000020096,9913.ENSBTAP00000021659,9913.ENSBTAP00000024322	PRELID1,TFE3,ZC3H12A,RAB7B,HMGB2,IL7,FADD
GO:0044087	regulation of cellular component biogenesis	11	207	0.47	0.0288	9913.ENSBTAP00000006465,9913.ENSBTAP00000007150,9913.ENSBTAP00000012872,9913.ENSBTAP00000013135,9913.ENSBTAP00000013448,9913.ENSBTAP00000017739,9913.ENSBTAP00000020631,9913.ENSBTAP00000026812,9913.ENSBTAP00000039183,9913.ENSBTAP00000041650,9913.ENSBTAP00000054193	PFN1,CAPG,ACTR2,FLOT1,PAK1,BAX,SLC39A12,MYO10,TBC1D14,GTF2B,ARPC5
GO:0007221	positive regulation of transcription of Notch receptor target	2	2	1.74	0.0289	9913.ENSBTAP00000004696,9913.ENSBTAP00000051992	RBPJ,MAML2
GO:0033148	positive regulation of intracellular estrogen receptor signaling pathway	2	2	1.74	0.0289	9913.ENSBTAP00000013448,9913.ENSBTAP00000014478	PAK1,PAGR1
GO:0006464	cellular protein modification process	24	684	0.29	0.0296	9913.ENSBTAP00000000511,9913.ENSBTAP00000001863,9913.ENSBTAP00000004206,9913.ENSBTAP00000005868,9913.ENSBTAP00000005894,9913.ENSBTAP00000012363,9913.ENSBTAP00000012454,9913.ENSBTAP00000013337,9913.ENSBTAP00000013448,9913.ENSBTAP00000015041,9913.ENSBTAP00000016774,9913.ENSBTAP00000017332,9913.ENSBTAP00000018273,9913.ENSBTAP00000019970,9913.ENSBTAP00000021569,9913.ENSBTAP00000023301,9913.ENSBTAP000…	PIM1,ABHD12,LMF1,ST3GAL6,UBA5,NSMCE2,MDH2,CDK1,PAK1,ZC3H12A,S100A8,UBE2L3,DDRGK1,VCP,TGM2,ATG12,JMJD6,CFL1,CSNK1A1,USP15,TAF12,GTF2B,P4HA1,IGFBP3
GO:0032271	regulation of protein polymerization	6	68	0.69	0.0304	9913.ENSBTAP00000006465,9913.ENSBTAP00000007150,9913.ENSBTAP00000012872,9913.ENSBTAP00000013448,9913.ENSBTAP00000020631,9913.ENSBTAP00000054193	PFN1,CAPG,ACTR2,PAK1,SLC39A12,ARPC5
GO:0048514	blood vessel morphogenesis	7	93	0.62	0.0306	9913.ENSBTAP00000004696,9913.ENSBTAP00000007861,9913.ENSBTAP00000015041,9913.ENSBTAP00000016223,9913.ENSBTAP00000017739,9913.ENSBTAP00000025492,9913.ENSBTAP00000027024	RBPJ,S1PR1,ZC3H12A,SEMA4A,BAX,JMJD6,HPGD
GO:0043254	regulation of protein complex assembly	8	121	0.56	0.0318	9913.ENSBTAP00000006465,9913.ENSBTAP00000007150,9913.ENSBTAP00000012872,9913.ENSBTAP00000013448,9913.ENSBTAP00000017739,9913.ENSBTAP00000020631,9913.ENSBTAP00000041650,9913.ENSBTAP00000054193	PFN1,CAPG,ACTR2,PAK1,BAX,SLC39A12,GTF2B,ARPC5
GO:0051726	regulation of cell cycle	12	244	0.44	0.0318	9913.ENSBTAP00000000511,9913.ENSBTAP00000012154,9913.ENSBTAP00000012363,9913.ENSBTAP00000013337,9913.ENSBTAP00000013448,9913.ENSBTAP00000013953,9913.ENSBTAP00000014478,9913.ENSBTAP00000017739,9913.ENSBTAP00000022145,9913.ENSBTAP00000025992,9913.ENSBTAP00000027024,9913.ENSBTAP00000044257	PIM1,SFN,NSMCE2,CDK1,PAK1,PSMG2,PAGR1,BAX,CCND2,CDC123,HPGD,PSME2
GO:2001233	regulation of apoptotic signaling pathway	7	94	0.62	0.0318	9913.ENSBTAP00000006594,9913.ENSBTAP00000016774,9913.ENSBTAP00000017739,9913.ENSBTAP00000020096,9913.ENSBTAP00000021659,9913.ENSBTAP00000024322,9913.ENSBTAP00000028162	PRELID1,S100A8,BAX,HMGB2,IL7,FADD,HNRNPK
GO:0019538	protein metabolic process	35	1157	0.23	0.0343	9913.ENSBTAP00000000511,9913.ENSBTAP00000001164,9913.ENSBTAP00000001863,9913.ENSBTAP00000003636,9913.ENSBTAP00000004206,9913.ENSBTAP00000005868,9913.ENSBTAP00000005894,9913.ENSBTAP00000007806,9913.ENSBTAP00000008498,9913.ENSBTAP00000010431,9913.ENSBTAP00000012363,9913.ENSBTAP00000012454,9913.ENSBTAP00000013337,9913.ENSBTAP00000013448,9913.ENSBTAP00000015041,9913.ENSBTAP00000016774,9913.ENSBTAP000…	PIM1,ERAP2,ABHD12,PSMA3,LMF1,ST3GAL6,UBA5,PLAU,PTCD3,MRPS17,NSMCE2,MDH2,CDK1,PAK1,ZC3H12A,S100A8,UBE2L3,ADAMTS4,DDRGK1,CAPNS1,VCP,TGM2,ATG12,BNIP3,FADD,JMJD6,CFL1,ISCA2,CSNK1A1,USP15,TAF12,GTF2B,P4HA1,IGFBP3,MMS19
GO:0051259	protein complex oligomerization	8	125	0.55	0.0375	9913.ENSBTAP00000011022,9913.ENSBTAP00000013135,9913.ENSBTAP00000013360,9913.ENSBTAP00000015041,9913.ENSBTAP00000017739,9913.ENSBTAP00000027372,9913.ENSBTAP00000041239,9913.ENSBTAP00000053146	PEX11B,FLOT1,MIP,ZC3H12A,BAX,UPK1A,CRYZ,GPX3
GO:0110053	regulation of actin filament organization	6	72	0.67	0.0378	9913.ENSBTAP00000006465,9913.ENSBTAP00000007150,9913.ENSBTAP00000012872,9913.ENSBTAP00000013448,9913.ENSBTAP00000028602,9913.ENSBTAP00000054193	PFN1,CAPG,ACTR2,PAK1,CFL1,ARPC5
GO:0030098	lymphocyte differentiation	5	49	0.75	0.038	9913.ENSBTAP00000004696,9913.ENSBTAP00000017739,9913.ENSBTAP00000021659,9913.ENSBTAP00000024322,9913.ENSBTAP00000025492	RBPJ,BAX,IL7,FADD,JMJD6
GO:1902903	regulation of supramolecular fiber organization	7	98	0.6	0.0381	9913.ENSBTAP00000006465,9913.ENSBTAP00000007150,9913.ENSBTAP00000012872,9913.ENSBTAP00000013448,9913.ENSBTAP00000020631,9913.ENSBTAP00000028602,9913.ENSBTAP00000054193	PFN1,CAPG,ACTR2,PAK1,SLC39A12,CFL1,ARPC5
GO:0043412	macromolecule modification	25	748	0.27	0.0412	9913.ENSBTAP00000000511,9913.ENSBTAP00000001863,9913.ENSBTAP00000004206,9913.ENSBTAP00000005868,9913.ENSBTAP00000005894,9913.ENSBTAP00000012363,9913.ENSBTAP00000012454,9913.ENSBTAP00000013337,9913.ENSBTAP00000013448,9913.ENSBTAP00000015041,9913.ENSBTAP00000016774,9913.ENSBTAP00000017332,9913.ENSBTAP00000018273,9913.ENSBTAP00000019970,9913.ENSBTAP00000021569,9913.ENSBTAP00000023301,9913.ENSBTAP000…	PIM1,ABHD12,LMF1,ST3GAL6,UBA5,NSMCE2,MDH2,CDK1,PAK1,ZC3H12A,S100A8,UBE2L3,DDRGK1,VCP,TGM2,ATG12,JMJD6,CFL1,CTU2,CSNK1A1,USP15,TAF12,GTF2B,P4HA1,IGFBP3
GO:0006909	phagocytosis	4	30	0.87	0.0419	9913.ENSBTAP00000004747,9913.ENSBTAP00000024455,9913.ENSBTAP00000025492,9913.ENSBTAP00000035028	ELMO2,TMEM175,JMJD6,CSNK1A1
GO:0031329	regulation of cellular catabolic process	9	158	0.5	0.0422	9913.ENSBTAP00000000187,9913.ENSBTAP00000012363,9913.ENSBTAP00000014032,9913.ENSBTAP00000015041,9913.ENSBTAP00000017739,9913.ENSBTAP00000018273,9913.ENSBTAP00000024009,9913.ENSBTAP00000039183,9913.ENSBTAP00000044257	DDIT4,NSMCE2,PPP1R3B,ZC3H12A,BAX,DDRGK1,CNOT7,TBC1D14,PSME2
GO:0051239	regulation of multicellular organismal process	21	589	0.3	0.0422	9913.ENSBTAP00000000511,9913.ENSBTAP00000000662,9913.ENSBTAP00000001745,9913.ENSBTAP00000004696,9913.ENSBTAP00000005713,9913.ENSBTAP00000006594,9913.ENSBTAP00000007806,9913.ENSBTAP00000007861,9913.ENSBTAP00000011237,9913.ENSBTAP00000012154,9913.ENSBTAP00000013135,9913.ENSBTAP00000013448,9913.ENSBTAP00000015041,9913.ENSBTAP00000016093,9913.ENSBTAP00000016976,9913.ENSBTAP00000017739,9913.ENSBTAP000…	PIM1,SNTA1,IL1B,RBPJ,SERPINC1,PRELID1,PLAU,S1PR1,TFE3,SFN,FLOT1,PAK1,ZC3H12A,GDI1,RAB7B,BAX,HMGB2,SLC39A12,IL7,FADD,HNRNPK
GO:0006655	phosphatidylglycerol biosynthetic process	2	3	1.57	0.0423	9913.ENSBTAP00000000897,9913.ENSBTAP00000007970	PGS1,CDS2
GO:0010942	positive regulation of cell death	8	129	0.54	0.0423	9913.ENSBTAP00000000187,9913.ENSBTAP00000006594,9913.ENSBTAP00000015041,9913.ENSBTAP00000016774,9913.ENSBTAP00000017739,9913.ENSBTAP00000023684,9913.ENSBTAP00000024322,9913.ENSBTAP00000047769	DDIT4,PRELID1,ZC3H12A,S100A8,BAX,BNIP3,FADD,IGFBP3
GO:0022008	neurogenesis	12	256	0.42	0.0423	9913.ENSBTAP00000000097,9913.ENSBTAP00000000187,9913.ENSBTAP00000004696,9913.ENSBTAP00000013135,9913.ENSBTAP00000013448,9913.ENSBTAP00000016093,9913.ENSBTAP00000016774,9913.ENSBTAP00000017739,9913.ENSBTAP00000020096,9913.ENSBTAP00000020631,9913.ENSBTAP00000021723,9913.ENSBTAP00000042500	ALCAM,DDIT4,RBPJ,FLOT1,PAK1,GDI1,S100A8,BAX,HMGB2,SLC39A12,ROGDI,MANF
GO:0035357	peroxisome proliferator activated receptor signaling pathway	2	3	1.57	0.0423	9913.ENSBTAP00000005065,9913.ENSBTAP00000014894	FAM120B,ACTN4
GO:0045654	positive regulation of megakaryocyte differentiation	2	3	1.57	0.0423	9913.ENSBTAP00000016976,9913.ENSBTAP00000020096	RAB7B,HMGB2
GO:0071310	cellular response to organic substance	17	435	0.34	0.0423	9913.ENSBTAP00000000187,9913.ENSBTAP00000000511,9913.ENSBTAP00000001745,9913.ENSBTAP00000005868,9913.ENSBTAP00000009126,9913.ENSBTAP00000013135,9913.ENSBTAP00000015041,9913.ENSBTAP00000015660,9913.ENSBTAP00000016976,9913.ENSBTAP00000017332,9913.ENSBTAP00000017739,9913.ENSBTAP00000020096,9913.ENSBTAP00000021580,9913.ENSBTAP00000021659,9913.ENSBTAP00000027024,9913.ENSBTAP00000037402,9913.ENSBTAP000…	DDIT4,PIM1,IL1B,ST3GAL6,LMO2,FLOT1,ZC3H12A,FDX1,RAB7B,UBE2L3,BAX,HMGB2,NMI,IL7,HPGD,USP15,BRP44L
GO:0097428	protein maturation by iron-sulfur cluster transfer	2	3	1.57	0.0423	9913.ENSBTAP00000029272,9913.ENSBTAP00000053458	ISCA2,MMS19
GO:2000138	positive regulation of cell proliferation involved in heart morphogenesis	2	3	1.57	0.0423	9913.ENSBTAP00000000511,9913.ENSBTAP00000004696	PIM1,RBPJ
GO:0016192	vesicle-mediated transport	14	328	0.37	0.0438	9913.ENSBTAP00000001137,9913.ENSBTAP00000001802,9913.ENSBTAP00000004206,9913.ENSBTAP00000004747,9913.ENSBTAP00000013448,9913.ENSBTAP00000015581,9913.ENSBTAP00000016976,9913.ENSBTAP00000017663,9913.ENSBTAP00000019970,9913.ENSBTAP00000024455,9913.ENSBTAP00000025492,9913.ENSBTAP00000028499,9913.ENSBTAP00000035028,9913.ENSBTAP00000039183	SEC16B,LGALS3BP,LMF1,ELMO2,PAK1,RAB5C,RAB7B,NECAP2,VCP,TMEM175,JMJD6,S100A13,CSNK1A1,TBC1D14
GO:0051094	positive regulation of developmental process	12	259	0.41	0.0449	9913.ENSBTAP00000000511,9913.ENSBTAP00000004696,9913.ENSBTAP00000008479,9913.ENSBTAP00000012154,9913.ENSBTAP00000013135,9913.ENSBTAP00000015041,9913.ENSBTAP00000016976,9913.ENSBTAP00000017739,9913.ENSBTAP00000020096,9913.ENSBTAP00000021659,9913.ENSBTAP00000024322,9913.ENSBTAP00000047769	PIM1,RBPJ,CD53,SFN,FLOT1,ZC3H12A,RAB7B,BAX,HMGB2,IL7,FADD,IGFBP3
GO:0002831	regulation of response to biotic stimulus	6	77	0.64	0.0469	9913.ENSBTAP00000013135,9913.ENSBTAP00000015041,9913.ENSBTAP00000016976,9913.ENSBTAP00000020096,9913.ENSBTAP00000024009,9913.ENSBTAP00000024322	FLOT1,ZC3H12A,RAB7B,HMGB2,CNOT7,FADD
GO:0043467	regulation of generation of precursor metabolites and energy	4	32	0.84	0.0479	9913.ENSBTAP00000000187,9913.ENSBTAP00000006594,9913.ENSBTAP00000013337,9913.ENSBTAP00000014032	DDIT4,PRELID1,CDK1,PPP1R3B
GO:0008630	intrinsic apoptotic signaling pathway in response to DNA damage	3	15	1.05	0.0481	9913.ENSBTAP00000000187,9913.ENSBTAP00000012154,9913.ENSBTAP00000017739	DDIT4,SFN,BAX
GO:0031347	regulation of defense response	8	133	0.52	0.0481	9913.ENSBTAP00000000079,9913.ENSBTAP00000013135,9913.ENSBTAP00000015041,9913.ENSBTAP00000016774,9913.ENSBTAP00000016976,9913.ENSBTAP00000020096,9913.ENSBTAP00000024009,9913.ENSBTAP00000024322	FABP4,FLOT1,ZC3H12A,S100A8,RAB7B,HMGB2,CNOT7,FADD
GO:1901992	positive regulation of mitotic cell cycle phase transition	3	15	1.05	0.0481	9913.ENSBTAP00000012363,9913.ENSBTAP00000013337,9913.ENSBTAP00000022145	NSMCE2,CDK1,CCND2
GO:1902905	positive regulation of supramolecular fiber organization	5	54	0.71	0.0494	9913.ENSBTAP00000006465,9913.ENSBTAP00000012872,9913.ENSBTAP00000013448,9913.ENSBTAP00000028602,9913.ENSBTAP00000054193	PFN1,ACTR2,PAK1,CFL1,ARPC5

## Sheet: Cellular Component
#term ID	term description	observed gene count	background gene count	strength	false discovery rate	matching proteins in your network (IDs)	matching proteins in your network (labels)
GO:0005622	intracellular	147	4404	0.27	7.27e-13	9913.ENSBTAP00000000079,9913.ENSBTAP00000000187,9913.ENSBTAP00000000370,9913.ENSBTAP00000000511,9913.ENSBTAP00000000662,9913.ENSBTAP00000000683,9913.ENSBTAP00000000897,9913.ENSBTAP00000001121,9913.ENSBTAP00000001137,9913.ENSBTAP00000001164,9913.ENSBTAP00000001660,9913.ENSBTAP00000001745,9913.ENSBTAP00000001863,9913.ENSBTAP00000001963,9913.ENSBTAP00000002691,9913.ENSBTAP00000003636,9913.ENSBTAP000…	FABP4,DDIT4,ZNF330,PIM1,SNTA1,ENSBTAG00000000524,PGS1,NDRG2,SEC16B,ERAP2,TMEM50B,IL1B,ABHD12,CYTH2,MARCKS,PSMA3,LMF1,AMD1,RBPJ,ELMO2,GPATCH11,FAM120B,ST3GAL6,UBA5,PRDX6,PFN1,PRELID1,COX7A2,CAPG,S1PR1,CDS2,IKBKG,PTCD3,SOD2,LMO2,SLC2A8,ZMYM5,FHL3,GNG7,MRPS17,PEX11B,TFE3,PRDX5,SFN,NSMCE2,MDH2,ANXA2,ACTN2,ACTR2,GTF2IRD2,MCMBP,TPM1,FLOT1,CDK1,MIP,TPT1,PAK1,PSMG2,PPP1R3B,PAGR1,ACTN4,ZC3H12A,TMLHE,RAB5C…
GO:0005623	cell	155	4818	0.25	8.74e-13	9913.ENSBTAP00000000079,9913.ENSBTAP00000000097,9913.ENSBTAP00000000187,9913.ENSBTAP00000000370,9913.ENSBTAP00000000511,9913.ENSBTAP00000000662,9913.ENSBTAP00000000683,9913.ENSBTAP00000000897,9913.ENSBTAP00000001121,9913.ENSBTAP00000001137,9913.ENSBTAP00000001164,9913.ENSBTAP00000001660,9913.ENSBTAP00000001745,9913.ENSBTAP00000001863,9913.ENSBTAP00000001963,9913.ENSBTAP00000002691,9913.ENSBTAP000…	FABP4,ALCAM,DDIT4,ZNF330,PIM1,SNTA1,ENSBTAG00000000524,PGS1,NDRG2,SEC16B,ERAP2,TMEM50B,IL1B,ABHD12,CYTH2,MARCKS,PSMA3,LMF1,AMD1,RBPJ,ELMO2,GPATCH11,FAM120B,ST3GAL6,UBA5,PRDX6,PFN1,PRELID1,COX7A2,CAPG,PLAU,S1PR1,CDS2,IKBKG,CD53,PTCD3,SOD2,LMO2,SLC2A8,ZMYM5,FHL3,GNG7,MRPS17,PEX11B,TFE3,PRDX5,SFN,NSMCE2,MDH2,ANXA2,ACTN2,ACTR2,GTF2IRD2,MCMBP,TPM1,FLOT1,TRPC5,CDK1,MIP,TPT1,PAK1,PSMG2,PPP1R3B,PAGR1,ACT…
GO:0005737	cytoplasm	128	3615	0.29	8.74e-13	9913.ENSBTAP00000000079,9913.ENSBTAP00000000187,9913.ENSBTAP00000000511,9913.ENSBTAP00000000662,9913.ENSBTAP00000000683,9913.ENSBTAP00000000897,9913.ENSBTAP00000001121,9913.ENSBTAP00000001137,9913.ENSBTAP00000001164,9913.ENSBTAP00000001660,9913.ENSBTAP00000001745,9913.ENSBTAP00000001863,9913.ENSBTAP00000001963,9913.ENSBTAP00000002691,9913.ENSBTAP00000003636,9913.ENSBTAP00000004206,9913.ENSBTAP000…	FABP4,DDIT4,PIM1,SNTA1,ENSBTAG00000000524,PGS1,NDRG2,SEC16B,ERAP2,TMEM50B,IL1B,ABHD12,CYTH2,MARCKS,PSMA3,LMF1,AMD1,RBPJ,ELMO2,ST3GAL6,UBA5,PRDX6,PFN1,PRELID1,COX7A2,CAPG,S1PR1,CDS2,IKBKG,PTCD3,SOD2,SLC2A8,ZMYM5,FHL3,MRPS17,PEX11B,TFE3,PRDX5,SFN,MDH2,ANXA2,ACTN2,ACTR2,GTF2IRD2,MCMBP,TPM1,FLOT1,CDK1,MIP,TPT1,PAK1,PSMG2,PPP1R3B,ACTN4,ZC3H12A,TMLHE,RAB5C,FDX1,SERPINB1,GDI1,HSPE1,NDUFB7,S100A8,RAB7B,U…
GO:0043229	intracellular organelle	121	3716	0.26	1.39e-09	9913.ENSBTAP00000000079,9913.ENSBTAP00000000187,9913.ENSBTAP00000000370,9913.ENSBTAP00000000511,9913.ENSBTAP00000000662,9913.ENSBTAP00000000897,9913.ENSBTAP00000001137,9913.ENSBTAP00000001164,9913.ENSBTAP00000001660,9913.ENSBTAP00000001745,9913.ENSBTAP00000003636,9913.ENSBTAP00000004206,9913.ENSBTAP00000004696,9913.ENSBTAP00000005037,9913.ENSBTAP00000005065,9913.ENSBTAP00000005868,9913.ENSBTAP000…	FABP4,DDIT4,ZNF330,PIM1,SNTA1,PGS1,SEC16B,ERAP2,TMEM50B,IL1B,PSMA3,LMF1,RBPJ,GPATCH11,FAM120B,ST3GAL6,UBA5,PRDX6,PFN1,PRELID1,COX7A2,CAPG,S1PR1,CDS2,IKBKG,PTCD3,SOD2,LMO2,SLC2A8,ZMYM5,FHL3,MRPS17,PEX11B,TFE3,PRDX5,SFN,NSMCE2,MDH2,ANXA2,ACTN2,ACTR2,GTF2IRD2,MCMBP,TPM1,FLOT1,CDK1,MIP,TPT1,PSMG2,PAGR1,ACTN4,ZC3H12A,TMLHE,RAB5C,FDX1,CORO2A,GDI1,HSPE1,NDUFB7,S100A8,RAB7B,UBE2L3,NECAP2,BAX,DDRGK1,SPTSS…
GO:0043226	organelle	122	3786	0.25	1.74e-09	9913.ENSBTAP00000000079,9913.ENSBTAP00000000187,9913.ENSBTAP00000000370,9913.ENSBTAP00000000511,9913.ENSBTAP00000000662,9913.ENSBTAP00000000897,9913.ENSBTAP00000001137,9913.ENSBTAP00000001164,9913.ENSBTAP00000001660,9913.ENSBTAP00000001745,9913.ENSBTAP00000003636,9913.ENSBTAP00000004206,9913.ENSBTAP00000004696,9913.ENSBTAP00000005037,9913.ENSBTAP00000005065,9913.ENSBTAP00000005868,9913.ENSBTAP000…	FABP4,DDIT4,ZNF330,PIM1,SNTA1,PGS1,SEC16B,ERAP2,TMEM50B,IL1B,PSMA3,LMF1,RBPJ,GPATCH11,FAM120B,ST3GAL6,UBA5,PRDX6,PFN1,PRELID1,COX7A2,CAPG,S1PR1,CDS2,IKBKG,PTCD3,SOD2,LMO2,SLC2A8,ZMYM5,FHL3,MRPS17,PEX11B,TFE3,PRDX5,SFN,NSMCE2,MDH2,ANXA2,ACTN2,ACTR2,GTF2IRD2,MCMBP,TPM1,FLOT1,CDK1,MIP,TPT1,PSMG2,PAGR1,ACTN4,ZC3H12A,TMLHE,RAB5C,FDX1,CORO2A,GDI1,HSPE1,NDUFB7,S100A8,RAB7B,UBE2L3,NECAP2,BAX,DDRGK1,SPTSS…
GO:0043227	membrane-bounded organelle	111	3372	0.26	5.37e-09	9913.ENSBTAP00000000079,9913.ENSBTAP00000000187,9913.ENSBTAP00000000370,9913.ENSBTAP00000000511,9913.ENSBTAP00000000897,9913.ENSBTAP00000001137,9913.ENSBTAP00000001164,9913.ENSBTAP00000001660,9913.ENSBTAP00000001745,9913.ENSBTAP00000003636,9913.ENSBTAP00000004206,9913.ENSBTAP00000004696,9913.ENSBTAP00000005065,9913.ENSBTAP00000005868,9913.ENSBTAP00000005894,9913.ENSBTAP00000006383,9913.ENSBTAP000…	FABP4,DDIT4,ZNF330,PIM1,PGS1,SEC16B,ERAP2,TMEM50B,IL1B,PSMA3,LMF1,RBPJ,FAM120B,ST3GAL6,UBA5,PRDX6,PRELID1,COX7A2,CAPG,S1PR1,CDS2,IKBKG,PTCD3,SOD2,LMO2,SLC2A8,ZMYM5,FHL3,MRPS17,PEX11B,TFE3,PRDX5,SFN,NSMCE2,MDH2,ANXA2,GTF2IRD2,MCMBP,FLOT1,CDK1,MIP,TPT1,PSMG2,PAGR1,ACTN4,ZC3H12A,TMLHE,RAB5C,FDX1,GDI1,HSPE1,NDUFB7,RAB7B,UBE2L3,NECAP2,BAX,DDRGK1,SPTSSA,POMP,UNC50,VCP,HMGB2,PCCB,CREM,MAOA,ROGDI,CCND2,F…
GO:0043231	intracellular membrane-bounded organelle	105	3137	0.27	7.48e-09	9913.ENSBTAP00000000079,9913.ENSBTAP00000000187,9913.ENSBTAP00000000370,9913.ENSBTAP00000000511,9913.ENSBTAP00000000897,9913.ENSBTAP00000001137,9913.ENSBTAP00000001164,9913.ENSBTAP00000001660,9913.ENSBTAP00000001745,9913.ENSBTAP00000003636,9913.ENSBTAP00000004206,9913.ENSBTAP00000004696,9913.ENSBTAP00000005065,9913.ENSBTAP00000005868,9913.ENSBTAP00000005894,9913.ENSBTAP00000006383,9913.ENSBTAP000…	FABP4,DDIT4,ZNF330,PIM1,PGS1,SEC16B,ERAP2,TMEM50B,IL1B,PSMA3,LMF1,RBPJ,FAM120B,ST3GAL6,UBA5,PRDX6,PRELID1,COX7A2,CAPG,S1PR1,CDS2,IKBKG,PTCD3,SOD2,LMO2,ZMYM5,FHL3,MRPS17,PEX11B,TFE3,PRDX5,SFN,NSMCE2,MDH2,ANXA2,GTF2IRD2,MCMBP,FLOT1,CDK1,MIP,PSMG2,PAGR1,ACTN4,ZC3H12A,TMLHE,FDX1,GDI1,HSPE1,NDUFB7,RAB7B,UBE2L3,BAX,DDRGK1,SPTSSA,POMP,UNC50,VCP,HMGB2,PCCB,CREM,MAOA,ROGDI,CCND2,FABP3,PRPF18,ATG13,BNIP3,C…
GO:0005829	cytosol	45	931	0.43	2.03e-07	9913.ENSBTAP00000000079,9913.ENSBTAP00000000187,9913.ENSBTAP00000000511,9913.ENSBTAP00000001745,9913.ENSBTAP00000004338,9913.ENSBTAP00000004747,9913.ENSBTAP00000005894,9913.ENSBTAP00000006383,9913.ENSBTAP00000008224,9913.ENSBTAP00000008498,9913.ENSBTAP00000011237,9913.ENSBTAP00000011403,9913.ENSBTAP00000012154,9913.ENSBTAP00000012655,9913.ENSBTAP00000012872,9913.ENSBTAP00000013028,9913.ENSBTAP000…	FABP4,DDIT4,PIM1,IL1B,AMD1,ELMO2,UBA5,PRDX6,IKBKG,PTCD3,TFE3,PRDX5,SFN,ANXA2,ACTR2,MCMBP,TPM1,CDK1,PAK1,PSMG2,ACTN4,GDI1,S100A8,BAX,ENO1,POMP,CAPNS1,VCP,CCND2,ATG13,AHCY,FADD,JMJD6,FBP2,PPP2R5E,MYO10,IDH1,S100A13,CTU2,USP15,TBC1D14,CRYZ,ATP6V1A,MMS19,ARPC5
GO:0070013	intracellular organelle lumen	46	1121	0.36	1.28e-05	9913.ENSBTAP00000000370,9913.ENSBTAP00000000511,9913.ENSBTAP00000004696,9913.ENSBTAP00000006594,9913.ENSBTAP00000007150,9913.ENSBTAP00000007861,9913.ENSBTAP00000008498,9913.ENSBTAP00000008569,9913.ENSBTAP00000009433,9913.ENSBTAP00000010431,9913.ENSBTAP00000011237,9913.ENSBTAP00000011403,9913.ENSBTAP00000012363,9913.ENSBTAP00000012454,9913.ENSBTAP00000012908,9913.ENSBTAP00000013028,9913.ENSBTAP000…	ZNF330,PIM1,RBPJ,PRELID1,CAPG,S1PR1,PTCD3,SOD2,ZMYM5,MRPS17,TFE3,PRDX5,NSMCE2,MDH2,GTF2IRD2,MCMBP,CDK1,PAGR1,ACTN4,ZC3H12A,TMLHE,FDX1,HSPE1,NDUFB7,POMP,HMGB2,PCCB,CCND2,FABP3,PRPF18,CNOT7,ZNF326,JMJD6,FBP2,HNRNPK,S100A13,CFL1,CSNK1A1,TAF12,TBC1D14,MANF,GCDH,P4HA1,TBPL1,MAML2,HSPA5
GO:0005634	nucleus	63	1853	0.28	3.3e-05	9913.ENSBTAP00000000079,9913.ENSBTAP00000000370,9913.ENSBTAP00000000511,9913.ENSBTAP00000003636,9913.ENSBTAP00000004696,9913.ENSBTAP00000005065,9913.ENSBTAP00000005894,9913.ENSBTAP00000006383,9913.ENSBTAP00000006594,9913.ENSBTAP00000007150,9913.ENSBTAP00000007861,9913.ENSBTAP00000008224,9913.ENSBTAP00000008498,9913.ENSBTAP00000009126,9913.ENSBTAP00000009433,9913.ENSBTAP00000009604,9913.ENSBTAP000…	FABP4,ZNF330,PIM1,PSMA3,RBPJ,FAM120B,UBA5,PRDX6,PRELID1,CAPG,S1PR1,IKBKG,PTCD3,LMO2,ZMYM5,FHL3,TFE3,PRDX5,SFN,NSMCE2,ANXA2,GTF2IRD2,MCMBP,FLOT1,CDK1,PSMG2,PAGR1,ACTN4,ZC3H12A,UBE2L3,BAX,POMP,UNC50,VCP,HMGB2,CREM,ROGDI,CCND2,PRPF18,BNIP3,CNOT7,RNPC3,ZNF326,JMJD6,FBP2,HNRNPK,S100A13,CFL1,MT2A,CSNK1A1,USP15,L3MBTL2,TAF12,TBC1D14,NUDT12,RBM22,GTF2B,ZNF34,TBPL1,IGFBP3,MAML2,MMS19,ARID5A
GO:0071944	cell periphery	42	1105	0.32	0.00019	9913.ENSBTAP00000000097,9913.ENSBTAP00000000662,9913.ENSBTAP00000001164,9913.ENSBTAP00000001863,9913.ENSBTAP00000001963,9913.ENSBTAP00000002691,9913.ENSBTAP00000007861,9913.ENSBTAP00000008479,9913.ENSBTAP00000008498,9913.ENSBTAP00000009144,9913.ENSBTAP00000010058,9913.ENSBTAP00000012655,9913.ENSBTAP00000013028,9913.ENSBTAP00000013135,9913.ENSBTAP00000013270,9913.ENSBTAP00000013360,9913.ENSBTAP000…	ALCAM,SNTA1,ERAP2,ABHD12,CYTH2,MARCKS,S1PR1,CD53,PTCD3,SLC2A8,GNG7,ANXA2,MCMBP,FLOT1,TRPC5,MIP,PAK1,ACTN4,RAB5C,SEMA4A,S100A8,NECAP2,BAX,ENO1,CAPNS1,SLC39A12,ROGDI,TSPAN17,FADD,JMJD6,FBP2,MYO10,UPK1A,SGCE,S100A13,CFL1,CD47,CD44,VDAC1,ATP6V1A,RGS19,ABCG2
GO:0032991	protein-containing complex	56	1711	0.26	0.00037	9913.ENSBTAP00000000662,9913.ENSBTAP00000001863,9913.ENSBTAP00000003636,9913.ENSBTAP00000004696,9913.ENSBTAP00000005037,9913.ENSBTAP00000006594,9913.ENSBTAP00000008224,9913.ENSBTAP00000008498,9913.ENSBTAP00000009126,9913.ENSBTAP00000010058,9913.ENSBTAP00000010431,9913.ENSBTAP00000011022,9913.ENSBTAP00000012363,9913.ENSBTAP00000012872,9913.ENSBTAP00000013028,9913.ENSBTAP00000013135,9913.ENSBTAP000…	SNTA1,ABHD12,PSMA3,RBPJ,GPATCH11,PRELID1,IKBKG,PTCD3,LMO2,GNG7,MRPS17,PEX11B,NSMCE2,ACTR2,MCMBP,FLOT1,CDK1,PAK1,PSMG2,PPP1R3B,PAGR1,ACTN4,ZC3H12A,CORO2A,NDUFB7,NECAP2,BAX,ENO1,SPTSSA,HMGB2,CREM,CCND2,PRPF18,ATG13,ATG12,CNOT7,FADD,RNPC3,ZNF326,JMJD6,PPP2R5E,MYO10,HNRNPK,SGCE,CSNK1A1,TAF12,RBM22,GTF2B,PSME2,TBPL1,IGFBP3,VDAC1,ATP6V1A,ABCG2,MMS19,ARPC5
GO:0016020	membrane	71	2372	0.22	0.0004	9913.ENSBTAP00000000097,9913.ENSBTAP00000000662,9913.ENSBTAP00000001137,9913.ENSBTAP00000001164,9913.ENSBTAP00000001658,9913.ENSBTAP00000001660,9913.ENSBTAP00000001802,9913.ENSBTAP00000001863,9913.ENSBTAP00000001963,9913.ENSBTAP00000002691,9913.ENSBTAP00000004206,9913.ENSBTAP00000004747,9913.ENSBTAP00000005868,9913.ENSBTAP00000006715,9913.ENSBTAP00000007861,9913.ENSBTAP00000007970,9913.ENSBTAP000…	ALCAM,SNTA1,SEC16B,ERAP2,ANKRD46,TMEM50B,LGALS3BP,ABHD12,CYTH2,MARCKS,LMF1,ELMO2,ST3GAL6,COX7A2,S1PR1,CDS2,CD53,PTCD3,SLC2A8,GNG7,MRPS17,PEX11B,ANXA2,MCMBP,FLOT1,TRPC5,MIP,PAK1,ZC3H12A,RAB5C,SEMA4A,NDUFB7,S100A8,RAB7B,NECAP2,BAX,ENO1,SPTSSA,POMP,CAPNS1,UNC50,SLC39A12,MAOA,ROGDI,RASL12,CYSTM1,CCND2,TMEM41A,TSPAN17,ATG12,BNIP3,FADD,TMEM175,JMJD6,SEC61A2,FBP2,MYO10,UPK1A,SGCE,S100A13,CFL1,CSNK1A1,SO…
GO:0005886	plasma membrane	40	1073	0.32	0.00041	9913.ENSBTAP00000000097,9913.ENSBTAP00000000662,9913.ENSBTAP00000001164,9913.ENSBTAP00000001863,9913.ENSBTAP00000001963,9913.ENSBTAP00000002691,9913.ENSBTAP00000007861,9913.ENSBTAP00000008479,9913.ENSBTAP00000008498,9913.ENSBTAP00000009144,9913.ENSBTAP00000010058,9913.ENSBTAP00000012655,9913.ENSBTAP00000013028,9913.ENSBTAP00000013135,9913.ENSBTAP00000013270,9913.ENSBTAP00000013360,9913.ENSBTAP000…	ALCAM,SNTA1,ERAP2,ABHD12,CYTH2,MARCKS,S1PR1,CD53,PTCD3,SLC2A8,GNG7,ANXA2,MCMBP,FLOT1,TRPC5,MIP,PAK1,RAB5C,SEMA4A,S100A8,NECAP2,ENO1,CAPNS1,SLC39A12,ROGDI,TSPAN17,FADD,JMJD6,FBP2,MYO10,UPK1A,SGCE,S100A13,CFL1,CD47,CD44,VDAC1,ATP6V1A,RGS19,ABCG2
GO:0015629	actin cytoskeleton	10	107	0.72	0.001	9913.ENSBTAP00000009604,9913.ENSBTAP00000012872,9913.ENSBTAP00000013077,9913.ENSBTAP00000013135,9913.ENSBTAP00000014894,9913.ENSBTAP00000016014,9913.ENSBTAP00000026812,9913.ENSBTAP00000028162,9913.ENSBTAP00000028602,9913.ENSBTAP00000054193	FHL3,ACTR2,TPM1,FLOT1,ACTN4,CORO2A,MYO10,HNRNPK,CFL1,ARPC5
GO:0005654	nucleoplasm	26	613	0.37	0.0017	9913.ENSBTAP00000004696,9913.ENSBTAP00000006594,9913.ENSBTAP00000007150,9913.ENSBTAP00000007861,9913.ENSBTAP00000008498,9913.ENSBTAP00000009433,9913.ENSBTAP00000011237,9913.ENSBTAP00000012363,9913.ENSBTAP00000012908,9913.ENSBTAP00000013028,9913.ENSBTAP00000014478,9913.ENSBTAP00000014894,9913.ENSBTAP00000015041,9913.ENSBTAP00000018626,9913.ENSBTAP00000022145,9913.ENSBTAP00000022912,9913.ENSBTAP000…	RBPJ,PRELID1,CAPG,S1PR1,PTCD3,ZMYM5,TFE3,NSMCE2,GTF2IRD2,MCMBP,PAGR1,ACTN4,ZC3H12A,POMP,CCND2,PRPF18,CNOT7,ZNF326,JMJD6,FBP2,HNRNPK,CSNK1A1,TAF12,TBC1D14,TBPL1,MAML2
GO:0005739	mitochondrion	28	733	0.33	0.0046	9913.ENSBTAP00000000187,9913.ENSBTAP00000000897,9913.ENSBTAP00000006594,9913.ENSBTAP00000006715,9913.ENSBTAP00000007970,9913.ENSBTAP00000008498,9913.ENSBTAP00000008569,9913.ENSBTAP00000010431,9913.ENSBTAP00000011403,9913.ENSBTAP00000012454,9913.ENSBTAP00000013337,9913.ENSBTAP00000015469,9913.ENSBTAP00000015660,9913.ENSBTAP00000016712,9913.ENSBTAP00000016768,9913.ENSBTAP00000017739,9913.ENSBTAP000…	DDIT4,PGS1,PRELID1,COX7A2,CDS2,PTCD3,SOD2,MRPS17,PRDX5,MDH2,CDK1,TMLHE,FDX1,HSPE1,NDUFB7,BAX,PCCB,MAOA,FABP3,ATG13,BNIP3,ISCA2,SORD,USP15,BRP44L,GCDH,VDAC1,ABCG2
GO:0031981	nuclear lumen	31	866	0.3	0.006	9913.ENSBTAP00000000370,9913.ENSBTAP00000000511,9913.ENSBTAP00000004696,9913.ENSBTAP00000006594,9913.ENSBTAP00000007150,9913.ENSBTAP00000007861,9913.ENSBTAP00000008498,9913.ENSBTAP00000009433,9913.ENSBTAP00000011237,9913.ENSBTAP00000012363,9913.ENSBTAP00000012908,9913.ENSBTAP00000013028,9913.ENSBTAP00000014478,9913.ENSBTAP00000014894,9913.ENSBTAP00000015041,9913.ENSBTAP00000018626,9913.ENSBTAP000…	ZNF330,PIM1,RBPJ,PRELID1,CAPG,S1PR1,PTCD3,ZMYM5,TFE3,NSMCE2,GTF2IRD2,MCMBP,PAGR1,ACTN4,ZC3H12A,POMP,HMGB2,CCND2,PRPF18,CNOT7,ZNF326,JMJD6,FBP2,HNRNPK,S100A13,CFL1,CSNK1A1,TAF12,TBC1D14,TBPL1,MAML2
GO:1902494	catalytic complex	21	514	0.36	0.011	9913.ENSBTAP00000003636,9913.ENSBTAP00000008224,9913.ENSBTAP00000010058,9913.ENSBTAP00000012363,9913.ENSBTAP00000013337,9913.ENSBTAP00000013953,9913.ENSBTAP00000014032,9913.ENSBTAP00000014478,9913.ENSBTAP00000016768,9913.ENSBTAP00000017839,9913.ENSBTAP00000018578,9913.ENSBTAP00000022145,9913.ENSBTAP00000023036,9913.ENSBTAP00000023301,9913.ENSBTAP00000024322,9913.ENSBTAP00000026361,9913.ENSBTAP000…	PSMA3,IKBKG,GNG7,NSMCE2,CDK1,PSMG2,PPP1R3B,PAGR1,NDUFB7,ENO1,SPTSSA,CCND2,ATG13,ATG12,FADD,PPP2R5E,HNRNPK,TAF12,RBM22,PSME2,TBPL1
GO:0005615	extracellular space	17	411	0.36	0.0282	9913.ENSBTAP00000001745,9913.ENSBTAP00000001802,9913.ENSBTAP00000005713,9913.ENSBTAP00000007806,9913.ENSBTAP00000013402,9913.ENSBTAP00000015889,9913.ENSBTAP00000016223,9913.ENSBTAP00000016774,9913.ENSBTAP00000020096,9913.ENSBTAP00000021659,9913.ENSBTAP00000022375,9913.ENSBTAP00000022991,9913.ENSBTAP00000028499,9913.ENSBTAP00000035716,9913.ENSBTAP00000042500,9913.ENSBTAP00000047769,9913.ENSBTAP000…	IL1B,LGALS3BP,SERPINC1,PLAU,TPT1,SERPINB1,SEMA4A,S100A8,HMGB2,IL7,FABP3,ORM1,S100A13,SORD,MANF,IGFBP3,GPX3
GO:0042995	cell projection	19	482	0.34	0.0282	9913.ENSBTAP00000000097,9913.ENSBTAP00000001121,9913.ENSBTAP00000001863,9913.ENSBTAP00000001963,9913.ENSBTAP00000012872,9913.ENSBTAP00000013135,9913.ENSBTAP00000013448,9913.ENSBTAP00000014894,9913.ENSBTAP00000021723,9913.ENSBTAP00000026812,9913.ENSBTAP00000028162,9913.ENSBTAP00000028355,9913.ENSBTAP00000028602,9913.ENSBTAP00000035028,9913.ENSBTAP00000035716,9913.ENSBTAP00000040945,9913.ENSBTAP000…	ALCAM,NDRG2,ABHD12,CYTH2,ACTR2,FLOT1,PAK1,ACTN4,ROGDI,MYO10,HNRNPK,SGCE,CFL1,CSNK1A1,SORD,PDCL,CD44,ATP6V1A,ARPC5
GO:0043232	intracellular non-membrane-bounded organelle	38	1262	0.22	0.0282	9913.ENSBTAP00000000370,9913.ENSBTAP00000000511,9913.ENSBTAP00000000662,9913.ENSBTAP00000004696,9913.ENSBTAP00000005037,9913.ENSBTAP00000006465,9913.ENSBTAP00000007150,9913.ENSBTAP00000008224,9913.ENSBTAP00000008498,9913.ENSBTAP00000009604,9913.ENSBTAP00000010431,9913.ENSBTAP00000012363,9913.ENSBTAP00000012786,9913.ENSBTAP00000012872,9913.ENSBTAP00000013028,9913.ENSBTAP00000013077,9913.ENSBTAP000…	ZNF330,PIM1,SNTA1,RBPJ,GPATCH11,PFN1,CAPG,IKBKG,PTCD3,FHL3,MRPS17,NSMCE2,ACTN2,ACTR2,MCMBP,TPM1,FLOT1,CDK1,ACTN4,ZC3H12A,RAB5C,CORO2A,S100A8,VCP,HMGB2,CCND2,CNOT7,JMJD6,FBP2,MYO10,HNRNPK,SGCE,S100A13,CFL1,CSNK1A1,GTF2B,MMS19,ARPC5
GO:0005783	endoplasmic reticulum	19	495	0.33	0.0318	9913.ENSBTAP00000000897,9913.ENSBTAP00000001137,9913.ENSBTAP00000001164,9913.ENSBTAP00000001660,9913.ENSBTAP00000004206,9913.ENSBTAP00000007970,9913.ENSBTAP00000013360,9913.ENSBTAP00000015041,9913.ENSBTAP00000017739,9913.ENSBTAP00000018273,9913.ENSBTAP00000018578,9913.ENSBTAP00000018626,9913.ENSBTAP00000019970,9913.ENSBTAP00000023684,9913.ENSBTAP00000025985,9913.ENSBTAP00000027372,9913.ENSBTAP000…	PGS1,SEC16B,ERAP2,TMEM50B,LMF1,CDS2,MIP,ZC3H12A,BAX,DDRGK1,SPTSSA,POMP,VCP,BNIP3,SEC61A2,UPK1A,MANF,P4HA1,HSPA5
GO:0012505	endomembrane system	34	1120	0.23	0.0363	9913.ENSBTAP00000000897,9913.ENSBTAP00000001137,9913.ENSBTAP00000001164,9913.ENSBTAP00000001660,9913.ENSBTAP00000004206,9913.ENSBTAP00000005868,9913.ENSBTAP00000005894,9913.ENSBTAP00000007861,9913.ENSBTAP00000007970,9913.ENSBTAP00000013135,9913.ENSBTAP00000013360,9913.ENSBTAP00000013402,9913.ENSBTAP00000015041,9913.ENSBTAP00000015581,9913.ENSBTAP00000016093,9913.ENSBTAP00000016976,9913.ENSBTAP000…	PGS1,SEC16B,ERAP2,TMEM50B,LMF1,ST3GAL6,UBA5,S1PR1,CDS2,FLOT1,MIP,TPT1,ZC3H12A,RAB5C,GDI1,RAB7B,BAX,DDRGK1,SPTSSA,POMP,UNC50,VCP,ROGDI,CCND2,BNIP3,TMEM175,SEC61A2,UPK1A,SGCE,CSNK1A1,TBC1D14,MANF,P4HA1,HSPA5
GO:0031256	leading edge membrane	4	29	0.88	0.0363	9913.ENSBTAP00000013448,9913.ENSBTAP00000028355,9913.ENSBTAP00000028602,9913.ENSBTAP00000048925	PAK1,SGCE,CFL1,CD44
GO:0001725	stress fiber	3	14	1.08	0.0401	9913.ENSBTAP00000009604,9913.ENSBTAP00000013077,9913.ENSBTAP00000014894	FHL3,TPM1,ACTN4
GO:0005757	mitochondrial permeability transition pore complex	2	3	1.57	0.0401	9913.ENSBTAP00000017739,9913.ENSBTAP00000049262	BAX,VDAC1
GO:1902554	serine/threonine protein kinase complex	4	31	0.86	0.0401	9913.ENSBTAP00000008224,9913.ENSBTAP00000013337,9913.ENSBTAP00000022145,9913.ENSBTAP00000023036	IKBKG,CDK1,CCND2,ATG13
GO:0042470	melanosome	5	55	0.7	0.0485	9913.ENSBTAP00000007150,9913.ENSBTAP00000012655,9913.ENSBTAP00000013135,9913.ENSBTAP00000015581,9913.ENSBTAP00000024092	CAPG,ANXA2,FLOT1,RAB5C,AHCY
GO:0005759	mitochondrial matrix	10	201	0.44	0.0488	9913.ENSBTAP00000008569,9913.ENSBTAP00000010431,9913.ENSBTAP00000012454,9913.ENSBTAP00000013337,9913.ENSBTAP00000015469,9913.ENSBTAP00000015660,9913.ENSBTAP00000016712,9913.ENSBTAP00000020252,9913.ENSBTAP00000022375,9913.ENSBTAP00000043333	SOD2,MRPS17,MDH2,CDK1,TMLHE,FDX1,HSPE1,PCCB,FABP3,GCDH
GO:0031252	cell leading edge	6	81	0.61	0.0488	9913.ENSBTAP00000013135,9913.ENSBTAP00000013448,9913.ENSBTAP00000026812,9913.ENSBTAP00000028355,9913.ENSBTAP00000028602,9913.ENSBTAP00000048925	FLOT1,PAK1,MYO10,SGCE,CFL1,CD44
GO:0030018	Z disc	4	35	0.8	0.0494	9913.ENSBTAP00000009604,9913.ENSBTAP00000012786,9913.ENSBTAP00000014894,9913.ENSBTAP00000026056	FHL3,ACTN2,ACTN4,FBP2
GO:0005856	cytoskeleton	20	577	0.28	0.0495	9913.ENSBTAP00000000662,9913.ENSBTAP00000006465,9913.ENSBTAP00000007150,9913.ENSBTAP00000008224,9913.ENSBTAP00000009604,9913.ENSBTAP00000012872,9913.ENSBTAP00000013077,9913.ENSBTAP00000013135,9913.ENSBTAP00000013337,9913.ENSBTAP00000014894,9913.ENSBTAP00000015041,9913.ENSBTAP00000016014,9913.ENSBTAP00000016774,9913.ENSBTAP00000026812,9913.ENSBTAP00000028162,9913.ENSBTAP00000028355,9913.ENSBTAP000…	SNTA1,PFN1,CAPG,IKBKG,FHL3,ACTR2,TPM1,FLOT1,CDK1,ACTN4,ZC3H12A,CORO2A,S100A8,MYO10,HNRNPK,SGCE,CFL1,CSNK1A1,MMS19,ARPC5

## Sheet: Molecular Function
#term ID	term description	observed gene count	background gene count	strength	false discovery rate	matching proteins in your network (IDs)	matching proteins in your network (labels)
GO:0005488	binding	118	3429	0.28	3.9e-10	9913.ENSBTAP00000000079,9913.ENSBTAP00000000187,9913.ENSBTAP00000000370,9913.ENSBTAP00000000511,9913.ENSBTAP00000000662,9913.ENSBTAP00000000897,9913.ENSBTAP00000001063,9913.ENSBTAP00000001164,9913.ENSBTAP00000001745,9913.ENSBTAP00000001963,9913.ENSBTAP00000002691,9913.ENSBTAP00000003636,9913.ENSBTAP00000004338,9913.ENSBTAP00000004696,9913.ENSBTAP00000004747,9913.ENSBTAP00000005037,9913.ENSBTAP000…	FABP4,DDIT4,ZNF330,PIM1,SNTA1,PGS1,MOB3B,ERAP2,IL1B,CYTH2,MARCKS,PSMA3,AMD1,RBPJ,ELMO2,GPATCH11,SERPINC1,UBA5,PRDX6,PFN1,CAPG,S1PR1,IKBKG,PTCD3,SOD2,LMO2,ZMYM5,FHL3,MRPS17,PEX11B,TFE3,PRDX5,SFN,NSMCE2,MDH2,ANXA2,ACTN2,ACTR2,GTF2IRD2,MCMBP,TPM1,FLOT1,CDK1,MIP,TPT1,PAK1,PAGR1,ACTN4,ZC3H12A,FAHD2A,TMLHE,RAB5C,FDX1,CORO2A,HSPE1,S100A8,RAB7B,UBE2L3,ADAMTS4,BAX,ENO1,DDRGK1,CAPNS1,UNC50,VCP,HMGB2,PCCB,C…
GO:0043167	ion binding	66	1741	0.32	2.55e-06	9913.ENSBTAP00000000079,9913.ENSBTAP00000000370,9913.ENSBTAP00000000511,9913.ENSBTAP00000000897,9913.ENSBTAP00000001063,9913.ENSBTAP00000001164,9913.ENSBTAP00000001963,9913.ENSBTAP00000004338,9913.ENSBTAP00000005713,9913.ENSBTAP00000005894,9913.ENSBTAP00000008224,9913.ENSBTAP00000008569,9913.ENSBTAP00000009126,9913.ENSBTAP00000009433,9913.ENSBTAP00000009604,9913.ENSBTAP00000012363,9913.ENSBTAP000…	FABP4,ZNF330,PIM1,PGS1,MOB3B,ERAP2,CYTH2,AMD1,SERPINC1,UBA5,IKBKG,SOD2,LMO2,ZMYM5,FHL3,NSMCE2,ANXA2,ACTN2,ACTR2,CDK1,TPT1,PAK1,ACTN4,ZC3H12A,FAHD2A,TMLHE,RAB5C,FDX1,HSPE1,S100A8,RAB7B,UBE2L3,ADAMTS4,ENO1,CAPNS1,VCP,PCCB,TGM2,RASL12,FABP3,CNOT7,ZNF326,JMJD6,FBP2,MYO10,HPGD,IDH1,S100A13,SMAP2,ISCA2,MOB3C,MT2A,CSNK1A1,SORD,L3MBTL2,NUDT12,RBM22,CRYZ,GTF2B,GCDH,P4HA1,ZNF34,CD44,ATP6V1A,ABCG2,HSPA5
GO:0005515	protein binding	62	1679	0.31	1.3e-05	9913.ENSBTAP00000000187,9913.ENSBTAP00000000511,9913.ENSBTAP00000000662,9913.ENSBTAP00000001745,9913.ENSBTAP00000001963,9913.ENSBTAP00000002691,9913.ENSBTAP00000003636,9913.ENSBTAP00000004696,9913.ENSBTAP00000004747,9913.ENSBTAP00000006383,9913.ENSBTAP00000006465,9913.ENSBTAP00000007150,9913.ENSBTAP00000007861,9913.ENSBTAP00000008224,9913.ENSBTAP00000009126,9913.ENSBTAP00000009604,9913.ENSBTAP000…	DDIT4,PIM1,SNTA1,IL1B,CYTH2,MARCKS,PSMA3,RBPJ,ELMO2,PRDX6,PFN1,CAPG,S1PR1,IKBKG,LMO2,FHL3,PEX11B,TFE3,PRDX5,SFN,MDH2,ANXA2,ACTN2,ACTR2,TPM1,FLOT1,CDK1,MIP,TPT1,PAK1,PAGR1,ACTN4,FDX1,CORO2A,HSPE1,S100A8,BAX,DDRGK1,HMGB2,IL7,CCND2,FABP3,ATG13,CNOT7,FADD,ZNF326,JMJD6,FBP2,MYO10,UPK1A,HNRNPK,S100A13,CFL1,SORD,USP15,L3MBTL2,TAF12,TBC1D14,GTF2B,MANF,IGFBP3,ARPC5
GO:0003779	actin binding	13	123	0.77	0.00011	9913.ENSBTAP00000000662,9913.ENSBTAP00000002691,9913.ENSBTAP00000006465,9913.ENSBTAP00000007150,9913.ENSBTAP00000009604,9913.ENSBTAP00000012786,9913.ENSBTAP00000012872,9913.ENSBTAP00000013077,9913.ENSBTAP00000014894,9913.ENSBTAP00000016014,9913.ENSBTAP00000026812,9913.ENSBTAP00000028602,9913.ENSBTAP00000054193	SNTA1,MARCKS,PFN1,CAPG,FHL3,ACTN2,ACTR2,TPM1,ACTN4,CORO2A,MYO10,CFL1,ARPC5
GO:0043169	cation binding	44	1137	0.33	0.00024	9913.ENSBTAP00000000370,9913.ENSBTAP00000000511,9913.ENSBTAP00000001063,9913.ENSBTAP00000001164,9913.ENSBTAP00000004338,9913.ENSBTAP00000005894,9913.ENSBTAP00000008224,9913.ENSBTAP00000008569,9913.ENSBTAP00000009126,9913.ENSBTAP00000009433,9913.ENSBTAP00000009604,9913.ENSBTAP00000012363,9913.ENSBTAP00000012655,9913.ENSBTAP00000012786,9913.ENSBTAP00000013402,9913.ENSBTAP00000014894,9913.ENSBTAP000…	ZNF330,PIM1,MOB3B,ERAP2,AMD1,UBA5,IKBKG,SOD2,LMO2,ZMYM5,FHL3,NSMCE2,ANXA2,ACTN2,TPT1,ACTN4,ZC3H12A,FAHD2A,TMLHE,FDX1,HSPE1,S100A8,ADAMTS4,ENO1,CAPNS1,TGM2,CNOT7,ZNF326,JMJD6,FBP2,IDH1,S100A13,SMAP2,ISCA2,MOB3C,MT2A,SORD,L3MBTL2,NUDT12,RBM22,CRYZ,GTF2B,P4HA1,ZNF34
GO:0046872	metal ion binding	43	1116	0.33	0.00029	9913.ENSBTAP00000000370,9913.ENSBTAP00000000511,9913.ENSBTAP00000001063,9913.ENSBTAP00000001164,9913.ENSBTAP00000005894,9913.ENSBTAP00000008224,9913.ENSBTAP00000008569,9913.ENSBTAP00000009126,9913.ENSBTAP00000009433,9913.ENSBTAP00000009604,9913.ENSBTAP00000012363,9913.ENSBTAP00000012655,9913.ENSBTAP00000012786,9913.ENSBTAP00000013402,9913.ENSBTAP00000014894,9913.ENSBTAP00000015041,9913.ENSBTAP000…	ZNF330,PIM1,MOB3B,ERAP2,UBA5,IKBKG,SOD2,LMO2,ZMYM5,FHL3,NSMCE2,ANXA2,ACTN2,TPT1,ACTN4,ZC3H12A,FAHD2A,TMLHE,FDX1,HSPE1,S100A8,ADAMTS4,ENO1,CAPNS1,TGM2,CNOT7,ZNF326,JMJD6,FBP2,IDH1,S100A13,SMAP2,ISCA2,MOB3C,MT2A,SORD,L3MBTL2,NUDT12,RBM22,CRYZ,GTF2B,P4HA1,ZNF34
GO:0008092	cytoskeletal protein binding	17	246	0.58	0.00034	9913.ENSBTAP00000000662,9913.ENSBTAP00000002691,9913.ENSBTAP00000006465,9913.ENSBTAP00000007150,9913.ENSBTAP00000009604,9913.ENSBTAP00000012655,9913.ENSBTAP00000012786,9913.ENSBTAP00000012872,9913.ENSBTAP00000013077,9913.ENSBTAP00000013402,9913.ENSBTAP00000014894,9913.ENSBTAP00000016014,9913.ENSBTAP00000016774,9913.ENSBTAP00000022375,9913.ENSBTAP00000026812,9913.ENSBTAP00000028602,9913.ENSBTAP000…	SNTA1,MARCKS,PFN1,CAPG,FHL3,ANXA2,ACTN2,ACTR2,TPM1,TPT1,ACTN4,CORO2A,S100A8,FABP3,MYO10,CFL1,ARPC5
GO:1901363	heterocyclic compound binding	51	1534	0.27	0.0014	9913.ENSBTAP00000000511,9913.ENSBTAP00000000897,9913.ENSBTAP00000004696,9913.ENSBTAP00000005037,9913.ENSBTAP00000005894,9913.ENSBTAP00000008498,9913.ENSBTAP00000009126,9913.ENSBTAP00000009433,9913.ENSBTAP00000010431,9913.ENSBTAP00000011237,9913.ENSBTAP00000011403,9913.ENSBTAP00000012872,9913.ENSBTAP00000012908,9913.ENSBTAP00000013337,9913.ENSBTAP00000013448,9913.ENSBTAP00000014894,9913.ENSBTAP000…	PIM1,PGS1,RBPJ,GPATCH11,UBA5,PTCD3,LMO2,ZMYM5,MRPS17,TFE3,PRDX5,ACTR2,GTF2IRD2,CDK1,PAK1,ACTN4,ZC3H12A,RAB5C,HSPE1,RAB7B,UBE2L3,UNC50,VCP,HMGB2,PCCB,CREM,RASL12,CNOT7,AHCY,RNPC3,ZNF326,JMJD6,MYO10,HPGD,IDH1,HNRNPK,CTU2,CSNK1A1,SORD,TAF12,RBM22,CRYZ,GTF2B,GCDH,ZNF34,TBPL1,VDAC1,ATP6V1A,ABCG2,HSPA5,ARID5A
GO:0097159	organic cyclic compound binding	51	1559	0.26	0.0019	9913.ENSBTAP00000000511,9913.ENSBTAP00000000897,9913.ENSBTAP00000004696,9913.ENSBTAP00000005037,9913.ENSBTAP00000005894,9913.ENSBTAP00000008498,9913.ENSBTAP00000009126,9913.ENSBTAP00000009433,9913.ENSBTAP00000010431,9913.ENSBTAP00000011237,9913.ENSBTAP00000011403,9913.ENSBTAP00000012872,9913.ENSBTAP00000012908,9913.ENSBTAP00000013337,9913.ENSBTAP00000013448,9913.ENSBTAP00000014894,9913.ENSBTAP000…	PIM1,PGS1,RBPJ,GPATCH11,UBA5,PTCD3,LMO2,ZMYM5,MRPS17,TFE3,PRDX5,ACTR2,GTF2IRD2,CDK1,PAK1,ACTN4,ZC3H12A,RAB5C,HSPE1,RAB7B,UBE2L3,UNC50,VCP,HMGB2,PCCB,CREM,RASL12,CNOT7,AHCY,RNPC3,ZNF326,JMJD6,MYO10,HPGD,IDH1,HNRNPK,CTU2,CSNK1A1,SORD,TAF12,RBM22,CRYZ,GTF2B,GCDH,ZNF34,TBPL1,VDAC1,ATP6V1A,ABCG2,HSPA5,ARID5A
GO:0036094	small molecule binding	32	807	0.34	0.002	9913.ENSBTAP00000000079,9913.ENSBTAP00000000511,9913.ENSBTAP00000000897,9913.ENSBTAP00000001963,9913.ENSBTAP00000005894,9913.ENSBTAP00000012872,9913.ENSBTAP00000013337,9913.ENSBTAP00000013448,9913.ENSBTAP00000014894,9913.ENSBTAP00000015581,9913.ENSBTAP00000016712,9913.ENSBTAP00000016774,9913.ENSBTAP00000016976,9913.ENSBTAP00000017332,9913.ENSBTAP00000019970,9913.ENSBTAP00000020252,9913.ENSBTAP000…	FABP4,PIM1,PGS1,CYTH2,UBA5,ACTR2,CDK1,PAK1,ACTN4,RAB5C,HSPE1,S100A8,RAB7B,UBE2L3,VCP,PCCB,RASL12,FABP3,AHCY,MYO10,HPGD,IDH1,CSNK1A1,SORD,CRYZ,GCDH,P4HA1,CD44,VDAC1,ATP6V1A,ABCG2,HSPA5
GO:0046914	transition metal ion binding	17	304	0.49	0.0028	9913.ENSBTAP00000000370,9913.ENSBTAP00000000511,9913.ENSBTAP00000001164,9913.ENSBTAP00000008569,9913.ENSBTAP00000009433,9913.ENSBTAP00000012363,9913.ENSBTAP00000015469,9913.ENSBTAP00000016774,9913.ENSBTAP00000025492,9913.ENSBTAP00000028499,9913.ENSBTAP00000029272,9913.ENSBTAP00000034269,9913.ENSBTAP00000035716,9913.ENSBTAP00000037474,9913.ENSBTAP00000041239,9913.ENSBTAP00000041650,9913.ENSBTAP000…	ZNF330,PIM1,ERAP2,SOD2,ZMYM5,NSMCE2,TMLHE,S100A8,JMJD6,S100A13,ISCA2,MT2A,SORD,L3MBTL2,CRYZ,GTF2B,P4HA1
GO:0051015	actin filament binding	7	52	0.87	0.0032	9913.ENSBTAP00000007150,9913.ENSBTAP00000013077,9913.ENSBTAP00000014894,9913.ENSBTAP00000016014,9913.ENSBTAP00000026812,9913.ENSBTAP00000028602,9913.ENSBTAP00000054193	CAPG,TPM1,ACTN4,CORO2A,MYO10,CFL1,ARPC5
GO:0000976	transcription regulatory region sequence-specific DNA binding	11	142	0.63	0.0034	9913.ENSBTAP00000004696,9913.ENSBTAP00000009126,9913.ENSBTAP00000011237,9913.ENSBTAP00000011403,9913.ENSBTAP00000014894,9913.ENSBTAP00000020096,9913.ENSBTAP00000021381,9913.ENSBTAP00000028162,9913.ENSBTAP00000041650,9913.ENSBTAP00000046701,9913.ENSBTAP00000054489	RBPJ,LMO2,TFE3,PRDX5,ACTN4,HMGB2,CREM,HNRNPK,GTF2B,TBPL1,ARID5A
GO:0044877	protein-containing complex binding	15	253	0.52	0.0034	9913.ENSBTAP00000000511,9913.ENSBTAP00000001745,9913.ENSBTAP00000007150,9913.ENSBTAP00000008498,9913.ENSBTAP00000013077,9913.ENSBTAP00000013448,9913.ENSBTAP00000014894,9913.ENSBTAP00000015041,9913.ENSBTAP00000016014,9913.ENSBTAP00000025469,9913.ENSBTAP00000025985,9913.ENSBTAP00000026812,9913.ENSBTAP00000028602,9913.ENSBTAP00000041650,9913.ENSBTAP00000054193	PIM1,IL1B,CAPG,PTCD3,TPM1,PAK1,ACTN4,ZC3H12A,CORO2A,ZNF326,SEC61A2,MYO10,CFL1,GTF2B,ARPC5
GO:0003824	catalytic activity	57	1931	0.21	0.0054	9913.ENSBTAP00000000511,9913.ENSBTAP00000000897,9913.ENSBTAP00000001164,9913.ENSBTAP00000001863,9913.ENSBTAP00000003636,9913.ENSBTAP00000004338,9913.ENSBTAP00000005868,9913.ENSBTAP00000005894,9913.ENSBTAP00000006383,9913.ENSBTAP00000006715,9913.ENSBTAP00000007806,9913.ENSBTAP00000007970,9913.ENSBTAP00000008569,9913.ENSBTAP00000010058,9913.ENSBTAP00000011403,9913.ENSBTAP00000012363,9913.ENSBTAP000…	PIM1,PGS1,ERAP2,ABHD12,PSMA3,AMD1,ST3GAL6,UBA5,PRDX6,COX7A2,PLAU,CDS2,SOD2,GNG7,PRDX5,NSMCE2,MDH2,CDK1,PAK1,ZC3H12A,FAHD2A,TMLHE,RAB5C,FDX1,NDUFB7,RAB7B,UBE2L3,ADAMTS4,ENO1,SPTSSA,CAPNS1,VCP,PCCB,TGM2,MAOA,RASL12,ATG12,CNOT7,AHCY,JMJD6,FBP2,MYO10,HPGD,IDH1,CTU2,CSNK1A1,SORD,USP15,NUDT12,CRYZ,GTF2B,GCDH,P4HA1,ATP6V1A,ABCG2,HSPA5,GPX3
GO:0008134	transcription factor binding	9	110	0.66	0.0077	9913.ENSBTAP00000000511,9913.ENSBTAP00000004696,9913.ENSBTAP00000009126,9913.ENSBTAP00000014478,9913.ENSBTAP00000014894,9913.ENSBTAP00000020096,9913.ENSBTAP00000024009,9913.ENSBTAP00000037817,9913.ENSBTAP00000041650	PIM1,RBPJ,LMO2,PAGR1,ACTN4,HMGB2,CNOT7,TAF12,GTF2B
GO:0016491	oxidoreductase activity	17	356	0.42	0.0102	9913.ENSBTAP00000006383,9913.ENSBTAP00000006715,9913.ENSBTAP00000008569,9913.ENSBTAP00000011403,9913.ENSBTAP00000012454,9913.ENSBTAP00000015469,9913.ENSBTAP00000015660,9913.ENSBTAP00000016768,9913.ENSBTAP00000021570,9913.ENSBTAP00000025492,9913.ENSBTAP00000027024,9913.ENSBTAP00000027348,9913.ENSBTAP00000035716,9913.ENSBTAP00000041239,9913.ENSBTAP00000043333,9913.ENSBTAP00000044089,9913.ENSBTAP000…	PRDX6,COX7A2,SOD2,PRDX5,MDH2,TMLHE,FDX1,NDUFB7,MAOA,JMJD6,HPGD,IDH1,SORD,CRYZ,GCDH,P4HA1,GPX3
GO:0000166	nucleotide binding	25	671	0.32	0.0147	9913.ENSBTAP00000000511,9913.ENSBTAP00000000897,9913.ENSBTAP00000005894,9913.ENSBTAP00000012872,9913.ENSBTAP00000013337,9913.ENSBTAP00000013448,9913.ENSBTAP00000015581,9913.ENSBTAP00000016712,9913.ENSBTAP00000016976,9913.ENSBTAP00000017332,9913.ENSBTAP00000019970,9913.ENSBTAP00000020252,9913.ENSBTAP00000021899,9913.ENSBTAP00000024092,9913.ENSBTAP00000026812,9913.ENSBTAP00000027024,9913.ENSBTAP000…	PIM1,PGS1,UBA5,ACTR2,CDK1,PAK1,RAB5C,HSPE1,RAB7B,UBE2L3,VCP,PCCB,RASL12,AHCY,MYO10,HPGD,IDH1,CSNK1A1,SORD,CRYZ,GCDH,VDAC1,ATP6V1A,ABCG2,HSPA5
GO:0000977	RNA polymerase II transcription regulatory region sequence-specific DNA binding	8	100	0.65	0.0147	9913.ENSBTAP00000004696,9913.ENSBTAP00000009126,9913.ENSBTAP00000011237,9913.ENSBTAP00000014894,9913.ENSBTAP00000021381,9913.ENSBTAP00000028162,9913.ENSBTAP00000041650,9913.ENSBTAP00000046701	RBPJ,LMO2,TFE3,ACTN4,CREM,HNRNPK,GTF2B,TBPL1
GO:0016209	antioxidant activity	5	34	0.91	0.0147	9913.ENSBTAP00000006383,9913.ENSBTAP00000008569,9913.ENSBTAP00000011403,9913.ENSBTAP00000016774,9913.ENSBTAP00000053146	PRDX6,SOD2,PRDX5,S100A8,GPX3
GO:0036041	long-chain fatty acid binding	3	8	1.32	0.0147	9913.ENSBTAP00000000079,9913.ENSBTAP00000016774,9913.ENSBTAP00000022375	FABP4,S100A8,FABP3
GO:0043168	anion binding	29	830	0.29	0.0147	9913.ENSBTAP00000000079,9913.ENSBTAP00000000511,9913.ENSBTAP00000000897,9913.ENSBTAP00000001963,9913.ENSBTAP00000005713,9913.ENSBTAP00000005894,9913.ENSBTAP00000012655,9913.ENSBTAP00000012872,9913.ENSBTAP00000013337,9913.ENSBTAP00000013448,9913.ENSBTAP00000015581,9913.ENSBTAP00000016712,9913.ENSBTAP00000016774,9913.ENSBTAP00000016976,9913.ENSBTAP00000017332,9913.ENSBTAP00000019970,9913.ENSBTAP000…	FABP4,PIM1,PGS1,CYTH2,SERPINC1,UBA5,ANXA2,ACTR2,CDK1,PAK1,RAB5C,HSPE1,S100A8,RAB7B,UBE2L3,VCP,PCCB,RASL12,FABP3,MYO10,HPGD,CSNK1A1,CRYZ,GCDH,P4HA1,CD44,ATP6V1A,ABCG2,HSPA5
GO:0050786	RAGE receptor binding	3	7	1.38	0.0147	9913.ENSBTAP00000016774,9913.ENSBTAP00000020096,9913.ENSBTAP00000028499	S100A8,HMGB2,S100A13
GO:0140110	transcription regulator activity	14	271	0.46	0.0147	9913.ENSBTAP00000004696,9913.ENSBTAP00000009126,9913.ENSBTAP00000009433,9913.ENSBTAP00000011237,9913.ENSBTAP00000012908,9913.ENSBTAP00000014894,9913.ENSBTAP00000017332,9913.ENSBTAP00000020096,9913.ENSBTAP00000021381,9913.ENSBTAP00000021580,9913.ENSBTAP00000024009,9913.ENSBTAP00000028162,9913.ENSBTAP00000046701,9913.ENSBTAP00000051992	RBPJ,LMO2,ZMYM5,TFE3,GTF2IRD2,ACTN4,UBE2L3,HMGB2,CREM,NMI,CNOT7,HNRNPK,TBPL1,MAML2
GO:1990837	sequence-specific double-stranded DNA binding	9	123	0.61	0.0147	9913.ENSBTAP00000004696,9913.ENSBTAP00000009126,9913.ENSBTAP00000011237,9913.ENSBTAP00000014894,9913.ENSBTAP00000020096,9913.ENSBTAP00000021381,9913.ENSBTAP00000028162,9913.ENSBTAP00000041650,9913.ENSBTAP00000046701	RBPJ,LMO2,TFE3,ACTN4,HMGB2,CREM,HNRNPK,GTF2B,TBPL1
GO:0061629	RNA polymerase II-specific DNA-binding transcription factor binding	5	41	0.83	0.0221	9913.ENSBTAP00000004696,9913.ENSBTAP00000009126,9913.ENSBTAP00000014478,9913.ENSBTAP00000014894,9913.ENSBTAP00000037817	RBPJ,LMO2,PAGR1,ACTN4,TAF12
GO:0008270	zinc ion binding	11	209	0.47	0.0314	9913.ENSBTAP00000000370,9913.ENSBTAP00000001164,9913.ENSBTAP00000009433,9913.ENSBTAP00000012363,9913.ENSBTAP00000016774,9913.ENSBTAP00000028499,9913.ENSBTAP00000034269,9913.ENSBTAP00000035716,9913.ENSBTAP00000037474,9913.ENSBTAP00000041239,9913.ENSBTAP00000041650	ZNF330,ERAP2,ZMYM5,NSMCE2,S100A8,S100A13,MT2A,SORD,L3MBTL2,CRYZ,GTF2B
GO:0051287	NAD binding	4	27	0.92	0.0325	9913.ENSBTAP00000024092,9913.ENSBTAP00000027024,9913.ENSBTAP00000027348,9913.ENSBTAP00000035716	AHCY,HPGD,IDH1,SORD
GO:0030234	enzyme regulator activity	13	285	0.4	0.04	9913.ENSBTAP00000000683,9913.ENSBTAP00000005713,9913.ENSBTAP00000011403,9913.ENSBTAP00000012655,9913.ENSBTAP00000014032,9913.ENSBTAP00000015889,9913.ENSBTAP00000016093,9913.ENSBTAP00000026361,9913.ENSBTAP00000029227,9913.ENSBTAP00000039183,9913.ENSBTAP00000044257,9913.ENSBTAP00000047769,9913.ENSBTAP00000050801	ENSBTAG00000000524,SERPINC1,PRDX5,ANXA2,PPP1R3B,SERPINB1,GDI1,PPP2R5E,SMAP2,TBC1D14,PSME2,IGFBP3,RGS19
GO:0001228	DNA-binding transcription activator activity, RNA polymerase II-specific	5	50	0.74	0.0417	9913.ENSBTAP00000004696,9913.ENSBTAP00000009126,9913.ENSBTAP00000011237,9913.ENSBTAP00000028162,9913.ENSBTAP00000046701	RBPJ,LMO2,TFE3,HNRNPK,TBPL1
GO:0003677	DNA binding	18	471	0.33	0.0417	9913.ENSBTAP00000004696,9913.ENSBTAP00000009126,9913.ENSBTAP00000009433,9913.ENSBTAP00000011237,9913.ENSBTAP00000011403,9913.ENSBTAP00000012908,9913.ENSBTAP00000014894,9913.ENSBTAP00000015041,9913.ENSBTAP00000020096,9913.ENSBTAP00000021381,9913.ENSBTAP00000025469,9913.ENSBTAP00000028162,9913.ENSBTAP00000037817,9913.ENSBTAP00000041239,9913.ENSBTAP00000041650,9913.ENSBTAP00000046669,9913.ENSBTAP000…	RBPJ,LMO2,ZMYM5,TFE3,PRDX5,GTF2IRD2,ACTN4,ZC3H12A,HMGB2,CREM,ZNF326,HNRNPK,TAF12,CRYZ,GTF2B,ZNF34,TBPL1,ARID5A
GO:0008289	lipid binding	10	193	0.46	0.0447	9913.ENSBTAP00000000079,9913.ENSBTAP00000001963,9913.ENSBTAP00000012655,9913.ENSBTAP00000016774,9913.ENSBTAP00000017739,9913.ENSBTAP00000019970,9913.ENSBTAP00000022375,9913.ENSBTAP00000026812,9913.ENSBTAP00000028499,9913.ENSBTAP00000042500	FABP4,CYTH2,ANXA2,S100A8,BAX,VCP,FABP3,MYO10,S100A13,MANF
GO:0031406	carboxylic acid binding	5	52	0.73	0.0447	9913.ENSBTAP00000000079,9913.ENSBTAP00000016774,9913.ENSBTAP00000022375,9913.ENSBTAP00000044089,9913.ENSBTAP00000048925	FABP4,S100A8,FABP3,P4HA1,CD44
GO:0046983	protein dimerization activity	14	330	0.37	0.0447	9913.ENSBTAP00000006383,9913.ENSBTAP00000008224,9913.ENSBTAP00000011022,9913.ENSBTAP00000011237,9913.ENSBTAP00000011403,9913.ENSBTAP00000012454,9913.ENSBTAP00000013135,9913.ENSBTAP00000014894,9913.ENSBTAP00000015660,9913.ENSBTAP00000017739,9913.ENSBTAP00000025492,9913.ENSBTAP00000027372,9913.ENSBTAP00000028499,9913.ENSBTAP00000037817	PRDX6,IKBKG,PEX11B,TFE3,PRDX5,MDH2,FLOT1,ACTN4,FDX1,BAX,JMJD6,UPK1A,S100A13,TAF12
GO:0098772	molecular function regulator	19	525	0.3	0.0471	9913.ENSBTAP00000000662,9913.ENSBTAP00000000683,9913.ENSBTAP00000001745,9913.ENSBTAP00000001963,9913.ENSBTAP00000005713,9913.ENSBTAP00000011403,9913.ENSBTAP00000012655,9913.ENSBTAP00000014032,9913.ENSBTAP00000015889,9913.ENSBTAP00000016093,9913.ENSBTAP00000020096,9913.ENSBTAP00000021659,9913.ENSBTAP00000026361,9913.ENSBTAP00000029227,9913.ENSBTAP00000039183,9913.ENSBTAP00000042500,9913.ENSBTAP000…	SNTA1,ENSBTAG00000000524,IL1B,CYTH2,SERPINC1,PRDX5,ANXA2,PPP1R3B,SERPINB1,GDI1,HMGB2,IL7,PPP2R5E,SMAP2,TBC1D14,MANF,PSME2,IGFBP3,RGS19
GO:0000981	DNA-binding transcription factor activity, RNA polymerase II-specific	7	107	0.56	0.0482	9913.ENSBTAP00000004696,9913.ENSBTAP00000009126,9913.ENSBTAP00000009433,9913.ENSBTAP00000011237,9913.ENSBTAP00000012908,9913.ENSBTAP00000028162,9913.ENSBTAP00000046701	RBPJ,LMO2,ZMYM5,TFE3,GTF2IRD2,HNRNPK,TBPL1
